# Supplementary material for: Atezolizumab in Combination With Carboplatin and Survival Outcomes in Patients With Metastatic Triple-Negative Breast Cancer: The TBCRC 043 Phase 2 Randomized Clinical Trial
Source: JAMA Oncol. 2023 Dec 14;10(2):193–201. doi: 10.1001/jamaoncol.2023.5424 (PMC10722391; doi:10.1001/jamaoncol.2023.5424)
Supplement: Supplement 3. — eTable 4. Participant Characteristics eTable 5. Differentially expressed gene in responding patients receving atezolizumab + carboplatin [file jamaoncol-e235424-s003.xlsx]

## Sheet: Sheet1
Lehmann BD, Abramson VG, Dees EC, et al. Atezolizumab in combination with carboplatin and survival outcomes in patients with metastatic triple-negative breast cancer: theTBCRC 043 phase 2 randomized clinical trial. JAMA Oncology. Published online December 14, 2023. doi:10.1001/jamaoncol.2023.5424
eTables

## Sheet: eTable 4 attribut
Sequence Number	LOCATION	ARM	Age	On Study Date	On Treatment Date	Off Treatment Date for Initial Arm	Off Treatment Date	Off Treatment Reason	CBR_6	DOR_TIME	DOR_EVENT	Off Study Reason	Progression Date	PFS_TIME	PFS_EVENT	PFS_mo	Date Last Known Alive	OS_EVENT(1=DEAD,0=ALIVE)	OS_TIME	OS_DATE	CROSSOVER	Crossover Arm On Treatment Date	Crossover Arm Off Treatment Date	If Progression on Crossover, Date Occurred	XOVER_PFS	XOVER_EVENT	Off Study Date	PFS_mo_COMBINED	PFS_EVENT_COMBINED	Neoadjuvant	Adjuvant	Metastatic	prior platinum	prior chemotherapy	MET_BONE	MET_LUNG	MET_LIVER	MET_LN	MET_BRAIN	MET_SOFT_TISSUE	MET_SKIN	MET_CW	Menopausal_status	height_m	weigh_kg	BMI	BMI_CLASS	Ave_glucose	Glucose_range
01-100	Vanderbilt	2-Atezolizumab + Carboplatin	66	2017-08-29	2017-08-29	2018-05-08	2018-05-08	Disease progression, relapse during active treatment	PR	3.67975	1	Death	2018-05-07	251	1	8.25	N/A	1	12.72	2018-09-20	NO	NA	NA	NA			2018-09-20	8.25	1	Carboplatin; Gemcitabine		Doxorubicin; Docetaxel (Taxotere); Cyclophosphamide (CPM)	yes	yes	YES	YES	YES	NO	NO	NO	NO	NO	postmenopausal	1.67591	68.58	24.4172	1-normal	105.286	2-pre_diabetes
01-101	Vanderbilt	1-Carboplatin	65	2017-09-20	2017-09-20	2017-11-14	2017-11-14	Disease progression, relapse during active treatment	PD	NA	NA	Death	2017-11-14	55	1	1.81	N/A	1	8.45	2018-06-04	NO	NA	NA	NA			2018-06-04	1.81	1	Docetaxel; Carboplatin			yes	yes	NO	YES	NO	YES	NO	NO	NO	NO	postmenopausal	1.67885	62.94	22.3307	1-normal	98.5	1-normal
01-103	Vanderbilt	1-Carboplatin	68	2017-10-17	2017-10-18	2017-11-17	2017-11-17	Toxicity/Side Effects/Complications	NA	NA	NA	Death	NA	30	0	0.99	N/A	1	2.56	2018-01-04	NO	NA	NA	NA			2018-01-04	0.99	0		Cyclophosphamide (CTX); Doxorubicin;Paclitaxel		no	yes	NO	YES	NO	YES	NO	NO	NO	NO	postmenopausal	1.639	67.75	25.2204	2-overweight	106	2-pre_diabetes
01-105	Vanderbilt	2-Atezolizumab + Carboplatin	33	2017-10-18	2017-10-18	2017-11-01	2017-11-01	Disease progression, relapse during active treatment	PD	NA	NA	Death	2017-11-01	14	1	0.46	N/A	1	1.25	2017-11-25	NO	NA	NA	NA			2017-11-25	0.46	1			Cyclophosphamide; Doxorubicin;Paclitaxel	no	yes	YES	YES	NO	NO	NO	NO	NO	NO	premenopausal	1.62	57.75	22.005	1-normal	96	1-normal
01-106	Vanderbilt	1-Carboplatin	40	2017-10-24	2017-10-24	2018-03-14	2018-05-23	Disease progression, relapse during active treatment	PD	NA	NA	Protocol defined follow up period completed	2018-03-13	140	1	4.6	2019-01-28	0	15.16	2019-01-28	YES	2018-03-21	2018-05-23	2018-05-22	62	1	2018-06-11	6.64	1	Cyclophosphamide; Doxorubicin;Paclitaxel; Carboplatin	Carboplatin; Docetaxel;Xeloda (Capecitabine)		yes	yes	NO	YES	NO	YES	NO	NO	NO	NO	premenopausal	1.61338	131.592	50.5543	3-obese	97.9091	1-normal
01-107	Vanderbilt	2-Atezolizumab + Carboplatin	55	2017-10-17	2017-10-17	2019-03-21	2019-03-19	Disease progression, relapse during active treatment	PR	17.6759	1	Protocol defined follow up period completed	2019-03-19	518	1	17.03	2021-09-15	0	46.98	2021-09-15	NO	NA	NA	NA			2019-04-24	17.03	1	Doxorubicin; Cyclophosphamide;Paclitaxel			no	yes	NO	NO	NO	YES	NO	NO	NO	NO	postmenopausal	1.72516	92.8376	31.1937	3-obese	109.63	2-pre_diabetes
01-108	Vanderbilt	2-Atezolizumab + Carboplatin	46	2017-11-07	2017-11-07	2018-11-16	2018-10-31	Disease progression, relapse during active treatment	PR	12.6491	1	Death	2018-10-31	358	1	11.77	N/A	1	20.02	2019-07-09	NO	NA	NA	NA			2019-07-09	11.77	1		Doxorubicin; Cyclophosphamide;Paclitaxel;Cyclophosphamide; Docetaxel		no	yes	YES	YES	YES	NO	YES	NO	NO	NO	premenopausal	1.66971	60.0762	21.5486	1-normal	108.25	2-pre_diabetes
01-109	Vanderbilt	1-Carboplatin	49	2017-11-29	2017-11-29	2018-04-13	2018-07-02	Disease progression, relapse during active treatment	PD	NA	NA	Protocol defined follow up period completed	2018-04-13	135	1	4.44	2019-09-25	0	21.86	2019-09-25	YES	2018-05-01	2018-07-02	2018-07-01	61	1	2018-07-12	6.44	1		Doxorubicin; Paclitaxel; Cyclophosphamide		no	yes	NO	YES	NO	NO	YES	YES	NO	NO	premenopausal	1.47926	86.5875	39.5698	3-obese	122.583	2-pre_diabetes
01-110	Vanderbilt	2-Atezolizumab + Carboplatin	36	2018-01-30	2018-01-30	2018-04-03	2018-04-03	Disease progression, relapse during active treatment	PD	NA	NA	Death	2018-03-29	58	1	1.91	N/A	1	12.23	2019-02-06	NO	NA	NA	NA			2019-02-06	1.91	1	Doxorubicin; Cyclophosphamide;Paclitaxel		taselisib; Enzalutamide	no	yes	YES	NO	NO	NO	NO	NO	NO	NO	premenopausal	1.6822	100.42	35.4866	3-obese	106.8	2-pre_diabetes
01-111	Vanderbilt	1-Carboplatin	39	2018-02-06	2018-02-06	2018-02-27	2018-02-27	Disease progression, relapse during active treatment	PD	NA	NA	Death	2018-02-20	14	1	0.46	N/A	1	1.05	2018-03-10	NO	NA	NA	NA			2018-03-10	0.46	1	Cyclophosphamide ; Doxorubicin;paclitaxel	Xeloda (Capecitabine)		no	yes	NO	YES	NO	YES	NO	YES	YES	NO	premenopausal	1.626	59.9333	22.6687	1-normal	308	3-diabetes
01-112	Vanderbilt	2-Atezolizumab + Carboplatin	56	2018-02-21	2018-02-21	2019-11-06	2019-11-06	Disease progression, relapse during active treatment	PR	17.3474	1	NA - On Follow Up	2019-11-04	621	1	20.42	N/A	0	44.42	2021-11-03	NO	NA	NA	NA			NA	32.22	1		Paclitaxel; Doxorubicin; Cyclophosphamide	Xeloda (Capecitabine)	no	yes	NO	YES	NO	NO	NO	NO	NO	NO	postmenopausal	1.57901	103.303	41.4327	3-obese	151.581	3-diabetes
01-113	Vanderbilt	2-Atezolizumab + Carboplatin	41	2018-03-06	2018-03-07	2018-04-16	2018-04-16	Disease progression, relapse during active treatment	PD	NA	NA	Death	2018-04-16	41	1	1.35	N/A	1	2.93	2018-06-04	NO	NA	NA	NA			2018-06-04	1.35	1	Doxorubicin; Cyclophosphamide; Docetaxel	Tamoxifin;Anastrozole		no	yes	YES	YES	NO	YES	NO	NO	NO	NO	premenopausal	1.6885	99.1	34.7593	3-obese	117	2-pre_diabetes
01-115	Vanderbilt	1-Carboplatin	51	2018-04-11	2018-04-12	2018-06-04	2018-12-20	Disease progression, relapse during active treatment	PD	NA	NA	Death	2018-06-04	54	1	1.78	N/A	1	23.41	2020-03-24	YES	2018-06-20	2018-12-20	2018-12-19	182	1	2020-03-24	7.76	1	Doxorubicin; Paclitaxel; Cyclophosphamide		Tamoxifen;Letrezole	no	yes	NO	NO	NO	YES	NO	NO	YES	NO	postmenopausal	1.71815	56.8285	19.2505	1-normal	102.133	2-pre_diabetes
01-116	Vanderbilt	1-Carboplatin	47	2018-04-16	2018-04-16	2018-06-21	2018-08-02	Disease progression, relapse during active treatment	PD	NA	NA	Death	2018-06-21	66	1	2.17	N/A	1	6.87	2018-11-11	YES	2018-06-26	2018-08-02	2018-08-02	37	1	2018-11-11	3.39	1	Cisplatin;Paclitaxel;Doxorubicin; Cyclophosphamide			yes	yes	NO	NO	YES	NO	NO	NO	NO	NO	premenopausal	1.74114	97.2143	32.0672	3-obese	115.5	2-pre_diabetes
01-117	Vanderbilt	1-Carboplatin	43	2018-06-13	2018-06-13	2018-09-27	2018-09-27	Disease progression, relapse during active treatment	PD	NA	NA	Protocol defined follow up period completed	2018-09-26	105	1	3.45	2018-12-11	0	5.95	2018-12-11	NO	NA	NA	NA			2018-11-01	3.45	1	Doxorubicin; Cyclophosphamide	Epirubicin; Cyclophosphamide ; Docetaxel		no	yes	YES	NO	YES	NO	NO	NO	NO	NO	NA	1.58312	106.85	42.6328	3-obese	165.667	3-diabetes
01-118	Vanderbilt	2-Atezolizumab + Carboplatin	72	2018-07-24	2018-07-25	2018-10-02	2018-10-02	Disease progression, relapse during active treatment	PD	NA	NA	Protocol defined follow up period completed	2018-09-28	66	1	2.17	2019-05-14	0	9.63	2019-05-14	NO	NA	NA	NA			2018-11-08	2.17	1		Anastrozole;Letrozole; Palbociclib	Pertuzumab; Docetaxel; Trastuzumab	no	yes	NO	YES	YES	YES	NO	YES	NO	NO	postmenopausal	1.727	110.58	37.0759	3-obese	136	3-diabetes
01-119	Vanderbilt	1-Carboplatin	64	2018-06-28	2018-06-28	2018-08-08	2018-08-08	Patient withdrawal or refusal after beginning protocol therapy	NA	NA	NA	Patient refused followup	NA	41	0	1.35	2018-08-08	0	1.35	2018-08-08	NO	NA	NA	NA			2018-08-08	1.35	0	Cyclophosphamide; Paclitaxel; Doxorubicin			no	yes	NO	NO	NO	NO	NO	NO	YES	NO	postmenopausal	1.575	97.7	39.3852	3-obese	122.5	2-pre_diabetes
01-121	Vanderbilt	2-Atezolizumab + Carboplatin	61	2018-09-11	2018-09-11	2019-01-29	2019-01-29	Disease progression, relapse during active treatment	PD	NA	NA	Death	2019-01-25	136	1	4.47	N/A	1	18.41	2020-03-24	NO	NA	NA	NA			2020-03-24	4.47	1		Doxorubicin; Cyclophosphamide;Paclitaxel		no	yes	NO	NO	NO	NO	NO	NO	YES	NO	postmenopausal	1.499	70.0125	31.1582	3-obese	98.2222	1-normal
01-122	Vanderbilt	2-Atezolizumab + Carboplatin	63	2018-09-19	2018-09-19	2019-03-05	2019-03-05	Patient off treatment for other complicating disease	PD	NA	NA		NA	167	0	5.49	On Study	0	5.49	2019-03-05	NO	NA	NA	NA				5.49	0			Doxorubicin; Cyclophosphamide	no	yes	NO	YES	NO	YES	NO	NO	NO	YES	postmenopausal	1.651	88.64	32.5189	3-obese	102.222	2-pre_diabetes
01-123	Vanderbilt	1-Carboplatin	59	2018-11-15	2018-11-15	2019-09-27	2019-12-13	Disease progression, relapse during active treatment	PR	13.0105	1		2019-09-27	316	1	10.39	On Study	0	12.92	2019-12-13	YES	2019-10-09	2019-12-13	2019-12-13	65	1		12.53	1	Paclitaxel; Cyclophosphamide; Doxorubicin	Exemestane		no	yes	NO	YES	NO	YES	NO	YES	NO	NO	postmenopausal	1.55603	90.71	37.4647	3-obese	91.381	1-normal
01-124	Vanderbilt	2-Atezolizumab + Carboplatin	48	2018-11-13	2018-11-13	2019-01-10	2019-01-10	Disease progression, relapse during active treatment	PD	NA	NA	Protocol defined follow up period completed	2019-01-11	59	1	1.94	2019-09-16	0	10.09	2019-09-16	NO	NA	NA	NA			2019-02-05	1.94	1	Doxorubicin; Cyclophosphamide;Paclitaxel	Traztuzumab		no	yes	NO	YES	YES	NO	NO	NO	NO	NO	postmenopausal	1.499	56.7714	25.2654	2-overweight	138.5	3-diabetes
01-125	Vanderbilt	1-Carboplatin	67	2018-12-05	2018-12-05	2019-04-22	2019-07-01	Other (Move to Hospice)	PD	NA	NA	Death	2019-04-22	138	1	4.54	N/A	1	7.82	2019-07-31	YES	2019-05-15	2019-07-01	NA	47	1	2019-07-31	6.08	1				no	no	NO	NO	NO	YES	NO	NO	NO	NO	postmenopausal	1.5495	44.57	18.5635	1-normal	99.4167	1-normal
01-126	Vanderbilt	2-Atezolizumab + Carboplatin	63	2019-03-08	2019-03-12	2019-11-20	2019-11-20	Disease progression, relapse during active treatment	SD	NA	NA		2019-11-15	252	1	8.28	On Study	0	8.32	2019-11-20	NO	NA	NA	NA				8.28	1		Anastrozole	Docetaxel	no	yes	NO	YES	NO	YES	NO	NO	NO	NO	postmenopausal	1.62743	78.85	29.7713	2-overweight	103.214	2-pre_diabetes
01-127	Vanderbilt	1-Carboplatin	52	2019-03-25	2019-03-27	2019-11-01	2019-12-06	Disease progression, relapse during active treatment	SD	NA	NA	Death	2019-11-01	221	1	7.27	N/A	1	13.55	2020-05-12	YES	2019-11-20	2019-12-06	2019-12-05	15	1	2020-05-12	7.76	1		Tamoxifen;Pertuzumab;Paclitaxel;Trastuzumab (Herceptin)		no	yes	NO	NO	YES	NO	NO	NO	NO	NO	postmenopausal	1.80461	78.8625	24.216	1-normal	109.267	2-pre_diabetes
01-128	Vanderbilt	2-Atezolizumab + Carboplatin	59	2019-05-15	2019-05-21	2020-06-23	2020-06-23	Patient withdrawal or refusal after beginning protocol therapy /RECIST shows 15 cycles?	PR	17.9059	1	Patient withdrawal	NA	399	0	13.12	2020-06-23	0	13.12	2020-06-23	NO	NA	NA	NA			2020-06-23	13.12	0	Cyclophosphamide;Paclitaxel			no	yes	NO	YES	NO	NO	NO	NO	NO	NO	postmenopausal	1.615	92.5	35.4647	3-obese	138.474	3-diabetes
01-130	Vanderbilt	2-Atezolizumab + Carboplatin	68	2019-07-30	2019-07-30	2019-10-29	2019-10-29	Disease progression, relapse during active treatment	PD	NA	NA	Death	2019-10-22	84	1	2.76	N/A	1	5.29	2020-01-07	NO	NA	NA	NA			2020-01-07	2.76	1			Paclitaxel	no	yes	NO	NO	NO	YES	NO	NO	YES	NO	postmenopausal	1.676	81.2	28.9073	2-overweight	120	2-pre_diabetes
01-131	Vanderbilt	2-Atezolizumab + Carboplatin	31	2019-08-14	2019-08-14	2019-10-01	2019-10-01	Disease progression, relapse during active treatment	PD	NA	NA		2019-09-28	45	1	1.48	On Study	0	1.58	2019-10-01	NO	NA	NA	NA				1.48	1	Doxorubicin; Cyclophosphamide;Paclitaxel; Carboplatin	Capecitabine		yes	yes	NO	YES	YES	NO	NO	NO	NO	NO	premenopausal	1.6	73.4	28.6719	2-overweight	99	1-normal
01-132	Vanderbilt	1-Carboplatin	52	2019-08-26	2019-08-27	2019-10-15	2019-10-15	Toxicity/Side Effects/Complications	NA	NA	NA	Death	NA	49	0	1.61	N/A	1	19.04	2021-03-28	NO	NA	NA	NA			2021-03-28	1.61	0				no	no	NO	NO	YES	NO	NO	NO	NO	NO	postmenopausal	1.702	57.2	19.7459	1-normal	104.6	2-pre_diabetes
01-134	Vanderbilt	2-Atezolizumab + Carboplatin	56	2019-09-16	2019-09-17	2020-07-23	2020-07-23	Completed treatment	SD	NA	NA		NA	310	0	10.19	On Study	0	10.19	2020-07-23	NO	NA	NA	NA				10.19	0		Docetaxel;Cyclophosphamide;Tamoxifen;Letrozole		no	yes	YES	NO	NO	NO	NO	NO	NO	NO	postmenopausal	1.67131	66.7	23.8787	1-normal	108.688	2-pre_diabetes
01-137	Vanderbilt	2-Atezolizumab + Carboplatin	47	2020-06-05	2020-06-08	2020-08-06	2020-08-06	Disease progression, relapse during active treatment	PD	NA	NA	Death	2020-08-05	61	1	2.01	N/A	1	5.92	2020-12-05	NO	NA	NA	NA			2020-12-05	2.01	1	Cyclophosphamide; Doxorubicin;Paclitaxel		Capecitabine	no	yes	YES	YES	YES	NO	NO	YES	NO	NO	premenopausal	1.6755	81.6	29.0671	2-overweight	102.333	2-pre_diabetes
01-138	Vanderbilt	2-Atezolizumab + Carboplatin	45	2020-10-06	2020-10-06	2020-12-01	2020-12-01	Disease progression, relapse during active treatment	PD	NA	NA		2020-12-01	56	1	1.84	On Study	0	1.84	2020-12-01	NO	NA	NA	NA				1.84	1	Paclitaxel; Cyclophosphamide; Doxorubicin	Tamoxifen		no	yes	NO	NO	NO	YES	NO	NO	NO	NO	premenopausal	1.631	76.125	28.6167	2-overweight	84.75	1-normal
02-201	Upenn	2-Atezolizumab + Carboplatin	62	2018-04-19	2018-04-24	2020-01-16	2020-01-16	Disease progression, relapse during active treatment	PR	21.8157	1		2020-01-16	637	1	20.94	On Study	0	20.78	2020-01-16	NO	NA	NA	NA				20.94	1				no	no	NO	NO	NO	NO	YES	NO	NO	NO	postmenopausal	1.67626	94.2344	33.5371	3-obese	93.5758	1-normal
02-202	Upenn	1-Carboplatin	65	2018-05-09	2018-05-10	2018-05-31	2018-07-09	Death on study	PD	NA	NA	Death	2018-07-09	61	1	2.01	N/A	1	1.97	2018-07-09	NO	NA	NA	NA			2018-07-09	2.01	1		Doxorubicin; Cyclophosphamide; Docetaxel		no	yes	YES	YES	NO	NO	NO	YES	NO	NO	postmenopausal	1.626	57.4067	21.7131	1-normal	143.25	3-diabetes
02-203	Upenn	2-Atezolizumab + Carboplatin	51	2018-06-18	2018-06-19	2019-05-30	2019-05-30	Disease progression, relapse during active treatment	PR	11.9592	1	Death	2019-05-23	339	1	11.15	N/A	1	19.89	2020-02-14	NO	NA	NA	NA			2020-02-14	11.15	1		Paclitaxel		no	yes	NO	NO	YES	YES	NO	NO	NO	NO	premenopausal	1.727	121.239	40.6496	3-obese	91.6842	1-normal
02-204	Upenn	2-Atezolizumab + Carboplatin	71	2018-06-21	2018-06-21	2018-08-06	2018-08-06	Disease progression, relapse during active treatment	PD	NA	NA	Death	2018-08-06	46	1	1.51	N/A	1	1.94	2018-08-19	NO	NA	NA	NA			2018-08-19	1.51	1	Paclitaxel;Doxorubicin; Cyclophosphamide (CTX)	Capecitabine	Epirubulin	no	yes	NO	YES	NO	YES	NO	NO	NO	NO	postmenopausal	1.6002	54.5218	21.2922	1-normal	95.8	1-normal
02-205	Upenn	2-Atezolizumab + Carboplatin	65	2018-07-30	2018-07-31	2018-09-19	2018-09-19	Disease progression, relapse during active treatment	PD	NA	NA	Patient lost to followup	2018-09-16	48	1	1.58	2019-01-09	0	5.33	2019-01-09	NO	NA	NA	NA			2018-09-19	1.58	1			Paclitaxel;Cyclophosphamide; Doxorubicin	no	yes	YES	YES	NO	YES	NO	NO	NO	YES	postmenopausal	1.5494	47.2189	19.6693	1-normal	112	2-pre_diabetes
02-206	Upenn	2-Atezolizumab + Carboplatin	56	2018-07-17	2018-07-19	2019-01-24	2019-02-07	Disease progression, relapse during active treatment	PR	6.80097	1	Death	2019-01-28	195	1	6.41	N/A	1	7.4	2019-03-01	NO	NA	NA	NA			2019-03-01	6.41	1			Zometa; Capecitabine	no	yes	YES	NO	NO	YES	NO	NO	NO	NO	postmenopausal	1.575	74.1417	29.8883	2-overweight	101.615	2-pre_diabetes
02-207	Upenn	2-Atezolizumab + Carboplatin	60	2018-08-24	2018-08-28	2019-08-06	2019-08-10	Disease progression, relapse during active treatment	PR	12.0249	1	Death	2019-08-10	351	1	11.54	N/A	1	19.73	2020-04-19	NO	NA	NA	NA			2020-04-19	11.54	1		Paclitaxel; Cyclophosphamide; Doxorubicin	Capecitabine	no	yes	NO	NO	YES	NO	NO	NO	NO	NO	postmenopausal	1.524	48.8278	21.0231	1-normal	111	2-pre_diabetes
02-208	Upenn	1-Carboplatin	68	2018-09-21	2018-09-21	2019-03-19	2019-04-09	Disease progression, relapse during active treatment	SD	NA	NA	Death	2019-04-04	195	1	6.41	N/A	1	12.33	2019-10-01	NO	NA	NA	NA			2019-10-01	6.41	1		Docetaxel;Cyclophosphamide;Anastrozole	Capecitabine	no	yes	YES	NO	YES	NO	NO	NO	NO	NO	postmenopausal	1.6256	70.348	26.621	2-overweight	105.833	2-pre_diabetes
02-210	Upenn	2-Atezolizumab + Carboplatin	60	2018-10-17	2018-10-18	2018-11-13	2018-11-13	Disease progression, relapse during active treatment	PD	NA	NA	Death	2018-11-13	27	1	0.89	N/A	1	1.71	2018-12-09	NO	NA	NA	NA			2018-12-09	0.89	1	Doxorubicin;Cyclophosphamide;Paclitaxel	Capecitabine	Gemcitabine	no	yes	NO	YES	NO	NO	NO	NO	NO	NO	postmenopausal	1.7145	95.2543	32.4048	3-obese	88.5	1-normal
02-211	Upenn	2-Atezolizumab + Carboplatin	51	2018-12-11	2018-12-11	2019-04-18	2019-04-18	Disease progression, relapse during active treatment	PD	NA	NA	Death	2019-04-15	125	1	4.11	N/A	1	25.91	2021-02-06	NO	NA	NA	NA			2021-02-06	4.11	1	Doxorubicin;Cyclophosphamide;Paclitaxel		Capecitabine	no	yes	NO	NO	NO	YES	NO	NO	NO	NO	postmenopausal	1.4732	87.0249	40.0977	3-obese	113	2-pre_diabetes
02-212	Upenn	1-Carboplatin	57	2018-11-30	2018-12-04	2018-12-27	2019-01-13	Death on study	PD	NA	NA	Death	2019-01-03	34	1	1.12	N/A	1	1.32	2019-01-13	YES	2019-01-04	2019-01-13	NA	9	1	2019-01-13	1.41	1		Capecitabine;Doxorubicin;Cyclophosphamide;Paclitaxel		no	yes	NO	YES	YES	YES	NO	NO	YES	NO	postmenopausal	1.5494	62.5957	26.0746	2-overweight	93.25	1-normal
02-214	Upenn	2-Atezolizumab + Carboplatin	75	2019-01-30	2019-01-31	2019-07-22	2019-07-22	Disease progression, relapse during active treatment	PD	NA	NA	Death	2019-07-19	170	1	5.59	N/A	1	9.99	2019-12-01	NO	NA	NA	NA			2019-12-01	5.59	1		Docetaxel;Cyclophosphamide		no	yes	NA	NA	NA	NA	NA	NA	NA	NA	postmenopausal	1.5748	122.198	49.2734	3-obese	98.8182	1-normal
02-215	Upenn	1-Carboplatin	52	2019-03-07	2019-03-08	2019-05-10	2019-05-10	Disease progression, relapse during active treatment	PD	NA	NA	Death	2019-05-07	61	1	2.01	On Study	1	2.07	2019-05-10	NO	NA	NA	NA			2020-10-01	2.01	1		Docetaxel;Cyclophosphamide		no	yes	NO	YES	NO	YES	NO	NO	NO	NO	postmenopausal	1.7018	88.904	30.6976	3-obese	96.8333	1-normal
02-216	Upenn	2-Atezolizumab + Carboplatin	43	2019-03-06	2019-03-07	2019-10-11	2019-10-11	Disease progression, relapse during active treatment	PR	7.3595	1	Patient lost to followup	2019-10-04	212	1	6.97	2021-03-07	0	24.03	2021-03-07	NO	NA	NA	NA			2019-10-11	6.97	1			Paclitaxel	no	yes	YES	NO	YES	YES	NO	NO	NO	NO	premenopausal	1.6539	66.6327	24.3596	1-normal	79.9091	1-normal
02-218	Upenn	1-Carboplatin	42	2019-06-10	2019-06-11	2019-07-23	2019-07-23	Disease progression, relapse during active treatment	PD	NA	NA	Death	2019-07-23	43	1	1.41	N/A	1	2.6	2019-08-29	NO	NA	NA	NA			2019-08-29	1.41	1			Paclitaxel	no	yes	NO	YES	YES	YES	NO	NO	NO	NO	premenopausal	1.6	56.8	22.1875	1-normal	122.667	2-pre_diabetes
02-219	Upenn	2-Atezolizumab + Carboplatin	48	2019-09-12	2019-09-12	2019-11-19	2019-11-19	Disease progression, relapse during active treatment	PD	NA	NA	Death	2019-11-18	67	1	2.2	N/A	1	6.05	2020-03-14	NO	NA	NA	NA			2020-03-14	2.2	1			Paclitaxel;Palbociclib	no	yes	NO	YES	YES	NO	NO	NO	NO	NO	postmenopausal	1.65	65.1	23.9118	1-normal	94	1-normal
02-220	Upenn	1-Carboplatin	73	2019-12-17	2019-12-19	2020-02-19	2020-05-05	Disease progression, relapse during active treatment	PD	NA	NA	Death	2020-02-19	64	1	2.1	N/A	1	10.03	2020-10-19	YES	2020-03-03	2020-05-05	2020-04-30	58	1	2020-10-19	4.01	1				no	no	NO	NO	NO	NO	NO	NO	YES	NO	postmenopausal	1.5494	67.4849	28.1112	2-overweight	113.375	2-pre_diabetes
02-223	Upenn	2-Atezolizumab + Carboplatin	35	2020-01-28	2020-01-30	2020-10-06	2020-10-06	Disease progression, relapse during active treatment	SD	NA	NA	Death	2020-10-01	247	1	8.12	N/A	1	18.44	2021-08-13	NO	NA	NA	NA			2021-08-13	8.12	1			Olaparib (AZD2281);Paclitaxel	no	yes	YES	NO	NO	YES	NO	NO	NO	NO	premenopausal	1.77029	69.8713	22.2952	1-normal	94.4167	1-normal
03-301	Georgetown	1-Carboplatin	60	2018-03-19	2018-03-20	2018-06-29	2018-10-02	Disease progression, relapse during active treatment	PD	NA	NA	Death	2018-06-29	102	1	3.35	N/A	1	10.39	2019-01-30	YES	2018-07-03	2018-10-02	2018-10-02	91	1	2019-01-30	6.35	1				no	no	NO	NO	NO	YES	NO	NO	NO	NO	postmenopausal	1.54	53.0408	22.365	1-normal	100.583	2-pre_diabetes
03-302	Georgetown	1-Carboplatin	42	2018-03-23	2018-03-23	2018-08-10	2018-12-14	Disease progression, relapse during active treatment	PD	NA	NA	Death	2018-08-10	140	1	4.6	N/A	1	10.39	2019-02-02	YES	2018-08-31	2018-12-14	2018-12-10	101	1	2019-02-02	7.92	1			Doxorubicin; Cyclophosphamide ;Paclitaxel	no	yes	NA	NA	NA	NA	NA	NA	NA	NA	premenopausal	1.65	69.1667	25.4056	2-overweight	96.5	1-normal
03-303	Georgetown	2-Atezolizumab + Carboplatin	46	2018-05-09	2018-05-10	2018-08-23	2018-08-23	Disease progression, relapse during active treatment	PD	NA	NA	Death	2018-08-23	106	1	3.48	N/A	1	6.81	2018-12-03	NO	NA	NA	NA			2018-12-03	3.48	1		ddAC		no	yes	NO	YES	YES	NO	NO	NO	NO	NO	premenopausal	1.71	62.1714	21.2617	1-normal	108.333	2-pre_diabetes
03-304	Georgetown	1-Carboplatin	59	2018-05-10	2018-05-10	2018-07-12	2018-09-28	Disease progression, relapse during active treatment	PD	NA	NA	Death	2018-07-09	60	1	1.97	N/A	1	8.58	2019-01-26	YES	2018-07-20	2018-09-28	2018-09-25	67	1	2019-01-26	4.18	1				no	no	NA	NA	NA	NA	NA	NA	NA	NA	postmenopausal	1.6	86.9917	33.9811	3-obese	228.333	3-diabetes
03-305	Georgetown	1-Carboplatin	74	2018-06-13	2018-06-14	2019-04-10	2019-04-10	Disease progression, relapse during active treatment	SD	NA	NA	Death	2019-04-10	301	1	9.9	N/A	1	33.24	2021-03-21	NO	NA	NA	NA			2021-03-21	9.9	1		cytoxan, methotrexate, 5-FU;Adriamycin, cytoxan abraxane		no	yes	NA	NA	NA	NA	NA	NA	NA	NA	postmenopausal	1.55	75.04	31.2341	3-obese	102.8	2-pre_diabetes
03-306	Georgetown	2-Atezolizumab + Carboplatin	74	2018-07-05	2018-07-06	2018-11-06	2018-11-06	Disease progression, relapse during active treatment	PD	NA	NA	NA	2018-11-06	124	1	4.08	On Study	0	4.04	2018-11-06	NO	NA	NA	NA			NA	4.08	1		Arimidex;Cepecitabine		no	yes	NO	NO	YES	NO	NO	NO	NO	NO	postmenopausal	1.60667	66.7333	25.8518	2-overweight	101	2-pre_diabetes
03-307	Georgetown	1-Carboplatin	64	2018-07-17	2018-07-19	2018-08-09	2018-08-30	Disease progression, relapse during active treatment	PD	NA	NA	Death	2018-08-09	23	1	0.76	N/A	1	2.76	2018-10-11	YES	2018-08-09	2018-08-30	2018-08-30	21	1	2018-10-11	1.45	1	Cyclophosphamide; Paclitaxel; Doxorubicin			no	yes	NO	NO	NO	NO	NO	NO	YES	NO	postmenopausal	1.77	82.55	26.3494	2-overweight	87.25	1-normal
03-308	Georgetown	1-Carboplatin	61	2018-08-02	2018-08-03	2018-08-24	2018-10-08	Disease progression, relapse during active treatment	PD	NA	NA	Death	2018-08-24	22	1	0.72	N/A	1	19.96	2020-04-01	YES	2018-08-24	2018-10-08	2018-10-08	45	1	2020-04-01	2.2	1		AC x4;Taxol	Capecitabine	no	yes	NO	YES	NO	NO	NO	NO	NO	NO	postmenopausal	1.74	81.66	26.9719	2-overweight	98.2	1-normal
03-309	Georgetown	2-Atezolizumab + Carboplatin	51	2018-08-20	2018-08-20	2018-10-01	2018-10-01	Toxicity/Side Effects/Complications	NA	NA	NA	NA	NA	42	0	1.38	On Study	0	1.38	2018-10-01	NO	NA	NA	NA			NA	1.38	0		dose dense AC, Taxol		no	yes	NO	NO	NO	YES	NO	NO	NO	NO	NA	1.63	85.325	32.1145	3-obese	112.333	2-pre_diabetes
03-310	Georgetown	1-Carboplatin	62	2018-09-19	2018-09-20	2018-11-28	2019-01-10	Disease progression, relapse during active treatment	PD	NA	NA	Death	2018-11-15	57	1	1.87	N/A	1	16.8	2020-02-13	YES	2018-11-29	2019-01-08	2019-01-08	40	1	2020-02-13	3.19	1		Trastuzumab (Herceptin); Docetaxel (Taxotere); Exemestane; Carboplatin;Capecitabine		yes	yes	YES	NO	NO	NO	NO	NO	NO	NO	postmenopausal	1.69	75.5846	26.4643	2-overweight	97.7143	1-normal
03-311	Georgetown	1-Carboplatin	52	2018-10-18	2018-10-18	2018-12-19	2018-12-19	Disease progression, relapse during active treatment	PD	NA	NA	Other - DP	2018-11-30	43	1	1.41	2018-12-19	0	2.04	2018-12-19	NO	NA	NA	NA			2018-12-19	1.41	1				no	no	NO	NO	YES	YES	NO	NO	NO	NO	premenopausal	1.65	48.7	17.888	1-normal	84	1-normal
03-312	Georgetown	2-Atezolizumab + Carboplatin	42	2019-12-10	2019-12-10	2020-01-07	2020-01-07	Disease progression, relapse during active treatment	PD	NA	NA	NA	2020-01-07	28	1	0.92	On Study	0	0.92	2020-01-07	NO	NA	NA	NA			NA	0.92	1	ddAC-T	Capecitabine;Anastrozole;zeloda	Olaparib;CMF;Zometa	no	yes	NO	YES	NO	NO	NO	NO	NO	NO	perimenopausal	1.62	59.75	22.7671	1-normal	96.6667	1-normal
03-313	Georgetown	1-Carboplatin	54	2020-01-22	2020-01-27	2020-02-20	2020-02-20	Disease progression, relapse during active treatment	PD	NA	NA	Death	2020-02-14	23	1	0.76	N/A	1	3.81	2020-05-22	NO	NA	NA	NA			2020-05-22	0.76	1	Doxorubicin;Cyclophosphamide			no	yes	NO	YES	NO	YES	NO	NO	YES	NO	postmenopausal	1.7	76.8	26.5744	2-overweight	122.333	2-pre_diabetes
03-314	Georgetown	2-Atezolizumab + Carboplatin	69	2020-06-23	2020-06-25	2021-04-15	2021-04-15	Disease progression, relapse during active treatment	PR	9.95504	1	NA - On Follow Up	2021-04-15	296	1	9.73	On Study	0	9.67	2021-04-15	NO	NA	NA	NA			NA	9.73	1		Anastrozole		no	no	NO	NO	YES	NO	NO	NO	NO	NO	postmenopausal	1.575	75.6412	30.4928	3-obese	141.294	3-diabetes
04-401	Indiana	2-Atezolizumab + Carboplatin	32	2018-05-18	2018-05-21	2018-11-06	2018-11-06	Disease progression, relapse during active treatment	PR	5.6839	1	Death	2018-11-02	168	1	5.52	N/A	1	10.95	2019-04-19	NO	NA	NA	NA			2019-04-19	5.52	1	Cyclophosphamide ; Paclitaxel; Doxorubicin			no	yes	YES	YES	YES	YES	NO	NO	NO	NO	premenopausal	1.6509	48.4	17.7584	1-normal	97.5	1-normal
04-402	Indiana	1-Carboplatin	54	2018-06-19	2018-06-20	2018-08-06	2018-09-05	Disease progression, relapse during active treatment	PD	NA	NA	Patient refused followup	2018-08-06	48	1	1.58	2018-09-14	0	2.83	2018-09-14	YES	2018-08-15	2018-09-05	2018-09-04	20	1	2018-09-05	2.24	1		Docetaxel; Pertuzumab;Trastuzumab		no	yes	NO	YES	YES	YES	NO	YES	NO	NO	postmenopausal	1.6	60.48	23.625	1-normal	112.333	2-pre_diabetes
04-403	Indiana	1-Carboplatin	67	2018-07-17	2018-07-18	2018-12-28	2018-12-28	Death on study	PD	NA	NA	Death	2018-12-28	164	1	5.39	N/A	1	5.36	2018-12-28	NO	NA	NA	NA			2018-12-28	5.39	1		Docetaxel; Cyclophosphamide	Capecitabine	no	yes	YES	YES	YES	YES	NO	NO	NO	NO	postmenopausal	1.6	56.2	21.9531	1-normal	105.875	2-pre_diabetes
04-405	Indiana	2-Atezolizumab + Carboplatin	65	2018-07-12	2018-07-13	2019-02-21	2019-02-21	Disease progression, relapse during active treatment	PR	7.3595	1	Death	2019-02-21	224	1	7.36	N/A	1	21.83	2020-05-07	NO	NA	NA	NA			2020-05-07	7.36	1				no	no	NO	YES	NO	YES	NO	NO	NO	NO	postmenopausal	1.649	66.2	24.3454	1-normal	102.273	2-pre_diabetes
04-406	Indiana	1-Carboplatin	42	2018-08-21	2018-08-21	2019-01-02	2019-02-07	Disease progression, relapse during active treatment	PD	NA	NA	Death	2019-02-07	170	1	5.59	N/A	1	8.55	2019-05-08	NO	1/7/19 - never started Atez	1/8/2019 - never started Atez	NA			2019-05-08	5.59	1				no	no	NO	YES	YES	NO	NO	NO	NO	NO	premenopausal	1.65005	95.935	35.2359	3-obese	158.571	3-diabetes
04-407	Indiana	2-Atezolizumab + Carboplatin	32	2018-11-13	2018-11-14	2019-05-08	2019-05-08	Disease progression, relapse during active treatment	PR	11.6306	1	Death	2019-05-01	169	1	5.56	N/A	1	11.47	2019-10-29	NO	NA	NA	NA			2019-10-29	5.56	1				no	no	NA	NA	NA	NA	NA	NA	NA	NA	premenopausal	1.65	114	41.8733	3-obese	113	2-pre_diabetes
04-408	Indiana	2-Atezolizumab + Carboplatin	54	2018-12-03	2018-12-03	2019-02-01	2019-02-01	Disease progression, relapse during active treatment	PD	NA	NA	Death	2019-02-01	60	1	1.97	N/A	1	2.27	2019-02-10	NO	NA	NA	NA			2019-02-10	1.97	1				no	no	NO	NO	YES	NO	NO	NO	NO	NO	postmenopausal	1.6126	79.4	30.5328	3-obese	128	3-diabetes
04-411	Indiana	2-Atezolizumab + Carboplatin	74	2018-12-17	2018-12-18	2019-01-21	2019-01-21	Disease progression, relapse during active treatment	PD	NA	NA	Death	2019-01-18	32	1	1.05	N/A	1	2.76	2019-03-12	NO	NA	NA	NA			2019-03-12	1.05	1	5-FU;Epirubicin;Cyclophosphamide;Docetaxel; Trastuzuma;Pertuzumab			no	yes	NO	YES	NO	NO	NO	NO	NO	NO	postmenopausal	1.4699	51.7	23.9285	1-normal	138.667	3-diabetes
04-412	Indiana	1-Carboplatin	66	2019-02-15	2019-02-21	2019-04-24	2019-08-21	Disease progression, relapse during active treatment	PD	NA	NA	Patient refused followup	2019-04-23	67	1	2.2	2019-08-31	0	6.28	2019-08-31	YES	2019-05-10	2019-08-21	NA	NA	NA	2019-08-21	NA	NA		Carboplatin; Paclitaxel	Epirubulin	yes	yes	NO	YES	NO	NO	NO	NO	NO	NO	postmenopausal	1.644	62.9	23.2727	1-normal	103	2-pre_diabetes
04-413	Indiana	2-Atezolizumab + Carboplatin	65	2019-03-14	2019-03-18	2019-05-21	2019-05-21	Disease progression, relapse during active treatment	PD	NA	NA	Death	2019-05-17	64	1	2.1	N/A	1	12.62	2020-04-05	NO	NA	NA	NA			2020-04-05	2.1	1		Anastrozole		no	no	YES	NO	NO	NO	NO	NO	NO	NO	postmenopausal	1.549	71.3	29.7	2-overweight	123	2-pre_diabetes
04-414	Indiana	1-Carboplatin	53	2019-11-06	2019-11-08	2020-01-10	2020-01-10	Disease progression, relapse during active treatment	PD	NA	NA	Death	2020-01-06	61	1	2.01	N/A	1	9.76	2020-08-31	NO	NA	NA	NA			2020-08-31	2.01	1	Carboplatin;Dexamethasone;Paclitaxel	Capecitabine		yes	yes	NO	YES	NO	YES	NO	NO	NO	NO	postmenopausal	1.65	61.005	22.4077	1-normal	112	2-pre_diabetes
04-415	Indiana	2-Atezolizumab + Carboplatin	63	2019-12-17	2019-12-18	2020-08-26	2020-08-26	Disease progression, relapse during active treatment	PR	8.57513	1	Death	2020-08-21	248	1	8.15	N/A	1	9.67	2020-10-07	NO	NA	NA	NA			2020-10-07	8.15	1				no	no	YES	YES	NO	YES	NO	NO	NO	NO	postmenopausal	1.702	83.3	28.7558	2-overweight	160.786	3-diabetes
04-416	Indiana	2-Atezolizumab + Carboplatin	65	2020-02-14	2020-02-14	2020-06-15	2020-06-15	Disease progression, relapse during active treatment	PD	NA	NA	Death	2020-06-12	119	1	3.91	N/A	1	7.17	2020-09-19	NO	NA	NA	NA			2020-09-19	3.91	1				no	no	YES	NO	NO	YES	NO	YES	NO	NO	postmenopausal	1.626	61.9286	23.4234	1-normal	122.667	2-pre_diabetes
04-417	Indiana	1-Carboplatin	55	2020-02-13	2020-02-14	2021-06-29	2021-06-29	Disease progression, relapse during active treatment	CR	16.6246	1	NA - On Follow Up	2021-06-27	500	1	16.44	On Study	0	16.47	2021-06-29	NO	NA	NA	NA			NA	16.44	1				no	no	NO	NO	NO	YES	NO	NO	NO	NO	NA	1.594	66	25.9757	2-overweight	100.364	2-pre_diabetes
04-418	Indiana	2-Atezolizumab + Carboplatin	38	2020-03-26	2020-03-27	NA	NA	Still on treatment	PR	19.6144	1	NA - On Treatment	2021-10-01	553	0	18.18	On Study	0	19.53	2021-11-11	NO	NA	NA	NA			NA	19.53	0		Docetaxel; Carboplatin; Trastuzumab		yes	yes	YES	NO	YES	YES	NO	NO	NO	NO	premenopausal	1.67097	73.2	26.2165	2-overweight	102.261	2-pre_diabetes
04-419	Indiana	1-Carboplatin	55	2020-06-23	2020-06-24	2020-08-14	2020-08-14	Disease progression, relapse during active treatment	PD	NA	NA	Death	2020-08-13	51	1	1.68	N/A	1	2.66	2020-09-13	NO	NA	NA	NA			2020-09-13	1.68	1	Cyclophosphamide; Doxorubicin;Paclitaxel;Carboplatin	Capecitabine		yes	yes	YES	YES	NO	YES	YES	NO	NO	NO	postmenopausal	1.676	115.333	41.0589	3-obese	92.6667	1-normal
04-420	Indiana	2-Atezolizumab + Carboplatin	45	2020-07-16	2020-07-17	2021-02-25	2021-02-25	Disease progression, relapse during active treatment	PR	7.55663	1	NA - On Follow Up	2021-02-24	223	1	7.33	On Study	0	7.33	2021-02-25	NO	NA	NA	NA			NA	7.33	1	Doxorubicin; Cyclophosphamide;Paclitaxel			no	yes	NO	YES	YES	NO	NO	NO	NO	NO	premenopausal	1.651	84.2	30.89	3-obese	91.4167	1-normal
04-421	Indiana	1-Carboplatin	73	2020-08-04	2020-08-05	2020-08-26	2020-08-26	Disease progression, relapse during active treatment	PD	NA	NA	Death	2020-08-26	22	1	0.72	N/A	1	0.89	2020-09-01	NO	NA	NA	NA			2020-09-01	0.72	1		Capecitabine		no	yes	YES	YES	NO	YES	NO	NO	NO	NO	premenopausal	1.68	56.2	19.9121	1-normal	109.667	2-pre_diabetes
05-501	John Hopkins	1-Carboplatin	32	2018-12-19	2018-12-20	2020-05-08	2020-05-08	Alternative Therapy however completed 9 cycles	PR	16.6027	1	NA - On Follow Up	NA	505	0	16.6	On Study	0	16.6	2020-05-08	NO	NA	NA	NA			NA	16.6	0				no	no	YES	YES	NO	YES	NO	NO	NO	NO	premenopausal	1.72757	60.4323	20.2487	1-normal	84.1176	1-normal
05-502	John Hopkins	2-Atezolizumab + Carboplatin	27	2019-04-29	2019-04-30	2019-08-21	2019-08-21	Disease progression, relapse during active treatment	PD	NA	NA	NA - On Follow Up	2019-08-21	114	1	3.75	On Study	0	3.72	2019-08-21	NO	NA	NA	NA			NA	3.75	1	Doxorubicin; Cyclophosphamide (CTX); Paclitaxel	Capecitabine		no	yes	YES	NO	YES	YES	NO	NO	NO	NO	premenopausal	1.651	71.2	26.1208	2-overweight	94.5	1-normal
05-503	John Hopkins	1-Carboplatin	42	2020-01-07	2020-01-10	2020-10-16	2020-10-16	Disease progression, relapse during active treatment	PR	8.21917	1	Death	2020-09-16	253	1	8.32	N/A	1	10.09	2020-11-12	NO	NA	NA	NA			2020-11-12	8.32	1				no	no	NO	NO	NO	NO	YES	NO	NO	NO	premenopausal	1.6234	78.7	29.8623	2-overweight	91.8333	1-normal
05-504	John Hopkins	2-Atezolizumab + Carboplatin	49	2020-03-10	2020-03-11	2020-03-28	2020-03-28	Death on study	PD	NA	NA	Death	2020-03-28	18	1	0.59	N/A	1	0.56	2020-03-28	NO	NA	NA	NA			2020-03-28	0.59	1		Paclitaxel; Ipatasertib; Placebo		no	yes	NO	NO	NO	YES	NO	NO	NO	YES	postmenopausal	1.5875	72.2	28.649	2-overweight	80	1-normal
05-505	John Hopkins	1-Carboplatin	52	2020-09-04	2020-09-08	2020-11-23	2021-01-04	Death on study	PD	NA	NA	Death	2020-11-20	77	1	2.53	N/A	1	3.88	2021-01-04	YES	2020-12-14	2021-01-04	NA	21	1	2021-01-04	3.22	1	Doxorubicin;Cyclophosphamide;Paclitaxel	Capecitabine		no	yes	NO	NO	NO	YES	NO	NO	NO	NO	premenopausal	1.625	87.96	33.3103	3-obese	111.6	2-pre_diabetes
06-601	UNC	1-Carboplatin	39	2019-02-21	2019-02-22	2019-07-26	2019-07-26	Other - Patient non-compliance	NA	NA	NA	NA - On Follow Up	NA	154	0	5.06	On Study	0	5.06	2019-07-26	NO	NA	NA	NA			NA	5.06	0	Cyclophosphamide; Anthracycline	Capecitabine	Capecitabine	no	yes	YES	NO	NO	YES	NO	NO	NO	NO	premenopausal	1.67657	95.245	33.8843	3-obese	107.6	2-pre_diabetes
06-602	UNC	2-Atezolizumab + Carboplatin	47	2019-02-20	2019-02-21	2020-03-30	2020-03-30	Disease progression, relapse during active treatment	SD	NA	NA	NA - On Follow Up	2020-03-25	399	1	13.12	On Study	0	13.25	2020-03-30	NO	NA	NA	NA			NA	13.12	1		Anthracycline; Cyclophosphamide;Paclitaxel	Capecitabine	no	yes	NO	YES	NO	NO	NO	NO	NO	NO	postmenopausal	1.638	99.8613	37.2194	3-obese	100.955	2-pre_diabetes
06-603	UNC	1-Carboplatin	69	2019-02-28	2019-03-01	2019-04-18	2019-04-18	Disease progression, relapse during active treatment	PD	NA	NA	Death	2019-04-18	49	1	1.61	N/A	1	2.56	2019-05-18	NO	NA	NA	NA			2019-05-18	1.61	1		Anthracycline; Cyclophosphamide;Paclitaxel		no	no	YES	NO	NO	YES	NO	NO	NO	NO	postmenopausal	1.575	112.543	45.3688	3-obese	159.25	3-diabetes
06-604	UNC	2-Atezolizumab + Carboplatin	44	2019-03-11	2019-03-12	2019-07-12	2019-07-12	Disease progression, relapse during active treatment	PD	NA	NA	Death	2019-07-11	122	1	4.01	N/A	1	12.56	2020-03-28	NO	NA	NA	NA			2020-03-28	4.01	1			Eribulin	no	yes	YES	YES	NO	NO	NO	NO	NO	NO	postmenopausal	1.65463	147.847	54.0025	3-obese	95.6667	1-normal
06-606	UNC	1-Carboplatin	48	2019-04-01	2019-04-01	2019-06-06	2019-06-06	Disease progression, relapse during active treatment	PD	NA	NA	Death	2019-05-25	54	1	1.78	N/A	1	5.1	2019-09-03	NO	NA	NA	NA			2019-09-03	1.78	1				no	no	NO	YES	NO	YES	YES	NO	NO	NO	premenopausal	1.549	61.2151	25.5127	2-overweight	116.5	2-pre_diabetes
06-607	UNC	1-Carboplatin	79	2019-05-03	NA	NA	NA	Death on study/no treatment	PD	NA	NA	Death	2019-05-12	9	1	0.3	N/A	1	0.3	2019-05-12	NO	NA	NA	NA			2019-05-12	0.3	1				no	no	NA	NA	NA	NA	NA	NA	NA	NA	NA	NA	NA	NA	NA	NA	NA
06-608	UNC	2-Atezolizumab + Carboplatin	56	2019-04-30	2019-05-01	2019-07-03	2019-07-03	Disease progression, relapse during active treatment	PD	NA	NA	Death	2019-07-02	63	1	2.07	N/A	1	4.96	2019-09-29	NO	NA	NA	NA			2019-09-29	2.07	1				no	no	NO	NO	NO	NO	NO	NO	NO	YES	postmenopausal	1.6	68.3412	26.6958	2-overweight	105.882	2-pre_diabetes
06-609	UNC	1-Carboplatin	52	2019-09-04	2019-09-05	2019-10-23	2019-10-23	Disease progression, relapse during active treatment	PD	NA	NA	Death	2019-10-18	44	1	1.45	N/A	1	7.53	2020-04-21	NO	NA	NA	NA			2020-04-21	1.45	1			Paclitaxel	no	yes	YES	YES	YES	YES	NO	YES	YES	NO	postmenopausal	1.689	52.3	18.3334	1-normal	93	1-normal
06-610	UNC	2-Atezolizumab + Carboplatin	71	2019-09-18	2019-09-19	2019-11-07	2019-11-07	Toxicity/Side Effects/Complications	NA	NA	NA		NA	49	0	1.61	On Study	0	1.61	2019-11-07	NO	NA	NA	NA				1.61	0		Docetaxel; Carboplatin		yes	yes	NO	NO	NO	YES	NO	NO	NO	NO	postmenopausal	1.626	65.772	24.8771	1-normal	140	3-diabetes
06-611	UNC	1-Carboplatin	57	2019-09-19	2019-09-25	2019-12-09	2020-03-27	Other-PD/Cognitive Concerns	PD	NA	NA	Death	2020-03-27	190	1	6.25	N/A	1	9.93	2020-07-23	NO	NA	NA	NA			2020-07-23	6.25	1	Paclitaxel;Carboplatin;Cyclophosphamide; Doxorubicin	Letrozole;Exemestane		yes	yes	NO	NO	NO	YES	NO	NO	NO	NO	postmenopausal	1.6	61.689	24.0973	1-normal	115.2	2-pre_diabetes
06-612	UNC	2-Atezolizumab + Carboplatin	48	2019-10-24	2019-10-28	2021-02-17	2019-12-30	Disease progression, relapse during active treatment	PD	NA	NA	Death	2019-12-27	64	1	2.1	N/A	1	15.72	2021-02-17	NO	NA	NA	NA			2021-02-17	2.1	1	Doxorubicin; Cyclophosphamide;Paclitaxel	Capecitabine		no	yes	YES	NO	YES	NO	NO	NO	NO	NO	postmenopausal	1.702	56.8132	19.6124	1-normal	105	2-pre_diabetes
06-613	UNC	1-Carboplatin	56	2019-12-13	2019-12-17	2020-11-05	2020-11-05	Disease progression, relapse during active treatment	SD	NA	NA	Death	2020-11-05	328	1	10.78	N/A	1	12.69	2021-01-06	NO	NA	NA	NA			2021-01-06	10.78	1	Docetaxel (Taxotere)			no	yes	YES	NO	NO	NO	NO	NO	NO	NO	postmenopausal	1.57707	61.9	24.888	1-normal	105.882	2-pre_diabetes
06-614	UNC	2-Atezolizumab + Carboplatin	66	2019-12-23	2019-12-30	2020-03-04	2020-03-04	Disease progression, relapse during active treatment	PD	NA	NA	NA - On Follow Up	2020-03-04	72	1	2.37	On Study	0	2.14	2020-03-04	NO	NA	NA	NA			NA	2.37	1		Cyclophosphamide; Docetaxel	DOXIL;Capecitabine	no	yes	NO	YES	NO	NO	NO	NO	NO	NO	postmenopausal	1.626	59.61	22.5464	1-normal	95.2	1-normal
06-615	UNC	1-Carboplatin	40	2020-01-29	2020-02-05	2020-05-08	2020-05-08	Toxicity/Side Effects/Complications	NA	NA	NA	Death	NA	219	0	7.2	N/A	1	6.97	2020-09-04	NO	NA	NA	NA			2020-09-04	7.2	0	Paclitaxel; Carboplatin; Doxorubicin; Cyclophosphamide	Capecitabine	Eribulin	yes	yes	YES	NO	NO	YES	NO	NO	NO	NO	premenopausal	1.689	82.5956	28.9533	2-overweight	94.6667	1-normal
06-616	UNC	2-Atezolizumab + Carboplatin	58	2020-03-17	2020-03-23	2020-04-02	2020-04-02	Death on study	PD	NA	NA	Death	2020-04-02	16	1	0.53	N/A	1	0.33	2020-04-02	NO	NA	NA	NA			2020-04-02	0.53	1	Dexamethasone; Paclitaxel;Dexamethasone; Doxorubicin; Cyclophosphamide			no	yes	NO	NO	NO	YES	NO	NO	NO	NO	postmenopausal	1.905	127.14	35.0342	3-obese	100.667	2-pre_diabetes
06-617	UNC	1-Carboplatin	57	2020-06-04	2020-06-10	2020-10-20	2021-02-03	Disease progression, relapse during active treatment	SD	NA	NA	Death	2020-10-20	138	1	4.54	N/A	1	12.69	2021-07-01	YES	2020-11-10	2021-02-03	2021-02-03	85	1	2021-07-01	7.33	1		Anastrozole;Letrozole;Exemestane	Capecitabine	no	yes	YES	NO	YES	YES	NO	NO	NO	NO	postmenopausal	1.59375	73	28.7397	2-overweight	96.5714	1-normal
06-618	UNC	2-Atezolizumab + Carboplatin	42	2020-08-21	2020-08-26	2020-11-04	2020-11-04	Disease progression, relapse during active treatment	PD	NA	NA	NA - On Follow Up	2020-11-02	73	1	2.4	On Study	0	2.3	2020-11-04	NO	NA	NA	NA			NA	2.4	1	Docetaxel; Carboplatin; Pertuzumab; Trastuzumab	Neratinib (HKI-272)		yes	yes	YES	YES	YES	NO	NO	NO	NO	NO	premenopausal	1.702	71.0143	24.5147	1-normal	101	2-pre_diabetes
06-619	UNC	1-Carboplatin	64	2020-08-31	2020-09-01	2020-11-11	2020-11-11	Disease progression, relapse during active treatment	PD	NA	NA	Death	2020-11-10	71	1	2.33	N/A	1	3.16	2020-12-06	NO	NA	NA	2020-11-10			2020-12-06	2.33	1	Paclitaxel; Cyclophosphamide; Doxorubicin	Letrozole	Gemcitabine	no	yes	NO	NO	YES	NO	NO	NO	NO	NO	postmenopausal	1.651	55.6	20.3977	1-normal	98.6667	1-normal
06-621	UNC	1-Carboplatin	49	2020-09-14	2020-09-16	2020-10-26	2020-10-26	Death on study	PD	NA	NA	Death	2020-10-26	42	1	1.38	N/A	1	1.32	2020-10-26	NO	NA	NA	NA			2020-10-26	1.38	1	Cyclophosphamide; Doxorubicin;Paclitaxel; Carboplatin	Capecitabine		yes	yes	YES	YES	YES	YES	NO	NO	NO	NO	postmenopausal	1.702	76.1	26.2703	2-overweight	105.667	2-pre_diabetes
06-622	UNC	2-Atezolizumab + Carboplatin	58	2020-09-28	2020-10-01	2021-02-25	2021-02-25	Disease progression, relapse during active treatment	PD	NA	NA	NA - On Follow Up	2021-02-24	149	1	4.9	On Study	0	4.83	2021-02-25	NO	NA	NA	NA			NA	4.9	1	Doxorubicin; Paclitaxel; Cyclophosphamide			no	yes	YES	NO	NO	YES	NO	NO	NO	NO	postmenopausal	1.575	74.628	30.0844	3-obese	191.4	3-diabetes
[truncated: 62 more columns]

## Sheet: eTable 4
Column ID	Description
Sequence Number	Patient identifier
LOCATION	Institution
ARM	Treatment arm
Age	Age at diagnosis
On Study Date	Enrollement Date
On Treatment Date	Treatment date
Off Treatment Date for Initial Arm	Treatment end date
Off Treatment Date	Treatment end date with crossover
Off Treatment Reason	Reason for coming off study
CBR_6	Clinical benefit at six months
DOR_TIME	Duration of Response time in months
DOR_EVENT	Duration of Response for responders
Off Study Reason	Reason for coming off study
Progression_date	Date of progression
PFS_EVENT	Progression Free survial (1=Event)
PFS_MO	Progression free surival time in moths
Date Last Known Alive	Last known alive
OS_EVENT	Overall survival event(1=DEAD,0=ALIVE)
OS_TIME	Overall survival time in months
OS_DATE	OS follow up date
CROSSOVER	Identiies crossover patients
Crossover Arm On Treatment Date	Crossover treatment start date
Crossover Arm Off Treatment Date	Crossover treatment end date
If Progression on Crossover, Date Occurred	Progression on crossover arm date
XOVER_PFS	Progression freee survival months on crossover arm
XOVER_EVENT	Progression Free survial (1=Event)
Off Study Date	Off sutdy date
PFS_mo_COMBINED	PFS time in months on original and crossover arm
PFS_EVENT_COMBINED	Progression Free survial (1=Event)
Neoadjuvant	Chemotherapies received in neoadjuvent setting
Adjuvant	Chemotherapies received in adjuvent setting
Metastatic	Chemotherapies received in adjuvant setting
prior platinum	Prior platinum chemotherapy
prior chemotherapy	Patients that have received anay prior chemotherapy
MET_BONE	Patients with bone metastatisis
MET_LUNG	Patients with lung metastatisis
MET_LIVER	Patients with liver metastatisis
MET_LN	Patients with lymph node metastatisis
MET_BRAIN	Patients with brain metastatisis
MET_SOFT_TISSUE	Patients with soft tissue metastatisis
MET_SKIN	Patients with skin metastatisis
MET_CW	Patients with chest wall metastatisis
Menopausal_status	Patient menopausal status
height_m	Patient height in meters
weigh_kg	Patient weight in kg
BMI	BMI
BMI_CLASS	BMI classification (>30 obsese, 25-30 overweight, <25 normal)
Ave_glucose	Average blood glucose level (mg/dL) throughout treatment
Glucose_range	Blood clugose levels binned into normal, pre-diabetic and diabetic
Diabetes_drug	Diabetes management drugs
EXTRACTION_RNA	Sample type RNA extracted from
RNA_SAMPLE_ID	RNA-seq sample identification number
MET_SITE	Metastatic site of Biopsy
TNBCtype_4	TNBC molecular subtype
TNBCtype_5	TNBC molecular subtype including IM
IM	TNBCtype correlation coefficient
BL1	TNBCtype correlation coefficient
M	TNBCtype correlation coefficient
BL2	TNBCtype correlation coefficient
LAR	TNBCtype correlation coefficient
Grade	Tumor biopsy grade
Histology	Tumor biopsy histology
% Tumor cells in tumor area	Tumor cellularity of H&E
% Infiltrate in tumor area	Intratumor lymphocyes
TIL_call	TIL stratification
% Stroma TILs	Stromal tills percentage
sTIL_call	sTIL stratification
PDL1 Percent infiltrating immune cells	PDL1 Percent infiltrating immune cells
PDL1_IHC_immune	PDL1_IHC_immune
PDL1 Percent tumor cells with membrane staining	PDL1 Percent tumor cells with membrane staining
PDL1_IHC_tumor	PDL1 tumor cell IHC classification
PDL1_IHC_Class	PDL1 IHC classification
Clinical_BRCA mutation carrier	Clinical BRCA mutation testing status
Clinical_BRCA1/2_mut	Clinical BRCA mutation testing result
EXTRACTION_DNA	Tumor material DNA extracted from
DNA_SEQ_METHOD	Method of DNA sequencing
DNA_SEQ_TIMEPOINT	Speciman sequenced
DNA_SEQ_SAMPLE_ID	DNA sequencing ID
TMB_total	Tumor mutational burden per tumor
TMB_perMB	Tumor mutational burden per MB DNA
TMB_CALL	TMB high low stratification
TP53_mut_class	TP53 mutation classification
TP53_mut_type	TP53 mutation category
TP53_CALL	TP53 mutation staus
BRCA1_mut_class	BRCA1 mutaiton classification
BRCA1_aa	BRCA1 mutaiton amino acid change
BRCA1_mut_type	BRCA1 mutation category
BRCA2_mut_type	BRCA2 mutation category
BRCA2_aa	BRCA2 mutaiton amino acid change
BRCA1_2_CALL	BRCA1/2 mutation status
PIK3CA_aa	PIK3CA mutation amino acid change
PIK3CA_CALL	PIK3CA mutation status
IF_BARCODE	Immunofluroescence barcode
CD4_%_all	% CD4 positive cells
CD4_CALL	CD4 stratification
CD8_%_all	% CD8 positive cells
CD8_CALL	CD8 stratification
tumor_PDL1_%_tumor	Tumor PD-L1 % positive cells
non-tumor_PDL1_%_all	Tumor PD-L1 % positive cells
PDL1_CPS_10	Tumor combined positive scoe >10
PDL1_CPS_1	Tumor combined positive scoe >1
CD4FOXP3_mm2	CD4 positive cells per mm2 tumor
CD4FOXP3_CALL	CD4/FOXP3 classification
CD4FOXP3_% CD4	CD4/FOXP3 poistive cells %
CD8GZMB_mm2	CD8/GZMB positive cells per mm2 tumor
CD8GZMB_CALL	CD8/GZMB classification
CD8GZMB (% of CD8)	CD4FOXP3 poistive cells %
tumor_HLAA(%	Tumor HLA-A positive cells %
HLAA_CALL	Tumor HLA-A stratification
tumor_B7H4%	Tumor B7H4 poisitive cells %
B7H4_CALL	Tumor B7H4 stratification

## Sheet: eTable 5 DE
eTable 5. Differentially expressed gene in responding patients receving atezolizumab+carboplatin
	baseMean	log2FoldChange	lfcSE	stat	pvalue	padj
GALNT17	147.736	3.16527	0.516232	6.13148	8.70643e-10	1.46447e-05
AFAP1-AS1	485.731	2.76862	0.447978	6.18027	6.39933e-10	1.46447e-05
COL2A1	454.269	3.90117	0.657022	5.93765	2.8914e-09	3.24232e-05
NCAN	100.819	4.12693	0.731644	5.64062	1.69436e-08	0.0001425
IGF2	209.44	2.79788	0.508183	5.50566	3.67797e-08	0.000247461
GAD1	81.7133	1.74763	0.334834	5.21941	1.79499e-07	0.00100642
ZNF286B	106.3	1.4693	0.283762	5.17791	2.2439e-07	0.00107839
PAPPA2	52.7427	2.36982	0.463503	5.11285	3.17331e-07	0.00133442
GABBR2	136.972	2.91658	0.579182	5.03569	4.76139e-07	0.00150661
DPYSL5	91.2761	3.6734	0.725329	5.06446	4.09551e-07	0.00150661
ACSL6	98.622	2.59925	0.516836	5.02916	4.92635e-07	0.00150661
PSORS1C3	42.0808	1.77828	0.360641	4.93089	8.18562e-07	0.00229477
P2RY6	377.398	-1.5593	0.318619	-4.89392	9.88449e-07	0.00237517
FOXO3B	427.57	1.33013	0.271768	4.89435	9.8633e-07	0.00237517
ROS1	84.5905	-2.4688	0.506602	-4.87325	1.09779e-06	0.00246205
NTRK3	273.753	2.87923	0.593761	4.84913	1.24003e-06	0.00260725
FZD8	1102.64	1.47964	0.307487	4.81202	1.4941e-06	0.00295665
SLC7A9	23.3531	1.41528	0.294888	4.79939	1.59153e-06	0.00297447
GUCY2EP	7.95769	-3.82543	0.807044	-4.74005	2.13662e-06	0.00378306
ACSM2B	40.7119	4.36543	0.924587	4.72149	2.34123e-06	0.00393806
POU5F1	92.0158	1.43839	0.306922	4.68651	2.77901e-06	0.00445184
APOA1	138.297	2.62588	0.572435	4.58722	4.49194e-06	0.00601709
LGR5	112.848	1.96393	0.427894	4.58976	4.43761e-06	0.00601709
FOXI1	269.159	-1.82454	0.398373	-4.57997	4.65041e-06	0.00601709
TAT	220.254	3.05091	0.665898	4.58165	4.61327e-06	0.00601709
SPAAR	211.512	2.62322	0.571349	4.59127	4.4056e-06	0.00601709
CBSL	42.0078	1.66371	0.365287	4.55453	5.25037e-06	0.00654177
PANO1	35.0074	-0.981555	0.216018	-4.54385	5.52358e-06	0.00663638
IGF2-AS	6.89472	3.41552	0.755851	4.51878	6.21982e-06	0.00712828
MAGEA12	35.6973	-7.9337	1.76023	-4.50721	6.56867e-06	0.00712828
LINC02388	3.48057	3.10553	0.688269	4.51209	6.41921e-06	0.00712828
TMEM86A	677.297	-1.65454	0.369125	-4.48233	7.38329e-06	0.00776192
RP11-283G6.5	40.9773	2.04076	0.456984	4.46571	7.98033e-06	0.00813534
AQP6	55.307	1.46726	0.329695	4.45035	8.57298e-06	0.00838773
CRABP2	3876.16	-1.28756	0.289565	-4.44654	8.72657e-06	0.00838773
CGA	5.07256	-4.19602	0.947464	-4.42869	9.48086e-06	0.0088596
CCNI2	85.3672	1.29419	0.292653	4.42227	9.767e-06	0.00888031
GSTM1	145.429	1.45515	0.331888	4.38447	1.16269e-05	0.0100292
VXN	14.8853	2.76151	0.629029	4.39011	1.13291e-05	0.0100292
GABRE	1823.1	-1.41806	0.324466	-4.37043	1.24003e-05	0.010429
HCN2	53.5394	-1.25715	0.288633	-4.35553	1.32747e-05	0.010892
QPRT	859.6	-1.50379	0.346908	-4.33484	1.45867e-05	0.0116836
GPAT2P1	9.56972	-1.99218	0.461445	-4.31728	1.57967e-05	0.0123585
LILRA4	25.5587	-2.00131	0.466526	-4.28982	1.78819e-05	0.013672
PHF24	72.4128	1.86076	0.43753	4.25289	2.11034e-05	0.0153719
AC087491.2	14.8027	-1.16954	0.27476	-4.25659	2.07567e-05	0.0153719
AKR1B15	243.41	-2.07214	0.487682	-4.24896	2.14761e-05	0.0153719
HIF3A	82.9567	1.63597	0.386229	4.23575	2.27786e-05	0.0159645
ADAMTS14	306.755	-1.37362	0.325052	-4.22585	2.38042e-05	0.0163428
NLRP2	1097.21	-1.53355	0.363751	-4.21593	2.48754e-05	0.0167367
ADAMTS17	299.398	1.24736	0.298579	4.17767	2.94508e-05	0.0194266
RP11-434D9.2	5.22736	3.57664	0.86161	4.15111	3.30869e-05	0.0213228
RP11-304C12.5	24.8694	1.84087	0.443837	4.14763	3.35931e-05	0.0213228
TGM5	115.995	-1.2197	0.294689	-4.13894	3.48916e-05	0.0217368
FBN3	865.376	2.58478	0.627377	4.11998	3.78899e-05	0.0231756
C2orf72	279.099	2.2801	0.559011	4.07882	4.52649e-05	0.0271921
PAK5	4.49423	3.10527	0.764162	4.06362	4.83165e-05	0.0280244
IGSF22	82.9524	-1.53932	0.378493	-4.06698	4.76271e-05	0.0280244
TMEM184A	2065.26	-1.04772	0.258498	-4.05311	5.05416e-05	0.0288181
TDRD9	89.3036	-2.07035	0.516838	-4.00579	6.18093e-05	0.0340873
FIBIN	197.742	-1.14289	0.285184	-4.00755	6.13525e-05	0.0340873
ACTG1P1	46.8847	1.10577	0.27635	4.00133	6.29861e-05	0.0341761
HRCT1	260.673	2.27545	0.571388	3.98232	6.82463e-05	0.0363753
LDC1P	21.3804	-1.98932	0.500338	-3.97595	7.00989e-05	0.0363753
ERVK9-11	35.3534	1.48945	0.374673	3.97533	7.02831e-05	0.0363753
ADGRV1	480.211	-1.41971	0.358742	-3.95747	7.5748e-05	0.0380773
CMYA5	2062.09	-1.12694	0.284782	-3.95719	7.58354e-05	0.0380773
OGDHL	128.673	1.64176	0.415768	3.94874	7.85637e-05	0.0388671
CTB-50L17.16	9.80908	1.00534	0.255149	3.94021	8.14115e-05	0.0396923
OR2I1P	352.837	1.63012	0.414962	3.92836	8.55284e-05	0.0411037
APOC3	189.351	4.49695	1.14816	3.91665	8.97869e-05	0.0413953
ODAPH	6.24285	-2.11139	0.539094	-3.91655	8.98267e-05	0.0413953
CLDN6	48.3981	2.53268	0.646649	3.91663	8.97965e-05	0.0413953
PCED1B	241.581	-1.22557	0.314268	-3.89975	9.62924e-05	0.0437282
ACSM2A	38.9546	4.59826	1.18002	3.89676	9.74886e-05	0.0437282
AMBP	142.753	1.81544	0.467852	3.88038	0.000104295	0.0461658
DLK1	90.6296	3.70671	0.956752	3.87427	0.000106946	0.0467242
GC	354.677	4.17894	1.08021	3.86864	0.000109445	0.047203
PPP1R3G	73.2122	1.0858	0.280996	3.8641	0.000111501	0.0474813
PLG	349.771	3.3436	0.866218	3.86	0.000113389	0.0476816
GASK1A	399.547	1.69211	0.439075	3.8538	0.000116297	0.0483007
LINC01226	25.6526	-1.49515	0.388362	-3.84987	0.000118179	0.0484838
CRISP3	112.833	-2.85452	0.746841	-3.82213	0.000132305	0.0517543
COL27A1	2502.01	1.26141	0.329548	3.82771	0.000129342	0.0517543
LINC02714	6.10653	2.40849	0.629763	3.82443	0.000131073	0.0517543
RP11-80P20.3	54.1543	1.11981	0.292591	3.82722	0.000129597	0.0517543
RP11-680F8.1	18.2136	1.3607	0.35651	3.81673	0.000135232	0.0522911
ICAM1	1694.36	1.01146	0.265745	3.80612	0.000141162	0.0530817
TNFRSF11B	188.916	1.32444	0.347916	3.80679	0.000140783	0.0530817
ARMCX2	673.477	1.00699	0.264806	3.80276	0.000143091	0.0530817
CLPSL2	17.5206	-2.87385	0.756053	-3.80112	0.000144044	0.0530817
BRINP2	30.453	-2.48643	0.654463	-3.7992	0.000145165	0.0530817
ANO3	45.0915	-1.34807	0.355406	-3.79303	0.000148818	0.0530995
S100A7	544.352	-1.66014	0.438198	-3.78855	0.000151528	0.0530995
ALB	1433	2.17748	0.57396	3.79379	0.000148368	0.0530995
RP11-168K11.5	3.29766	1.98269	0.523232	3.78931	0.000151064	0.0530995
PKDREJ	50.965	1.05016	0.277483	3.78459	0.000153964	0.0533968
POSTN	5773.03	-1.56677	0.415143	-3.77404	0.000160626	0.0537419
LEFTY2	9.07367	2.13682	0.565752	3.77695	0.000158758	0.0537419
PKNOX2	54.7459	-1.48566	0.394027	-3.77046	0.000162946	0.0537419
SEPTIN9-DT	39.6377	-1.05085	0.278619	-3.77162	0.00016219	0.0537419
U91328.19	93.0551	0.96443	0.255298	3.77766	0.000158311	0.0537419
PTPN22	152.235	-1.23773	0.329123	-3.76069	0.000169446	0.054289
MYLK3	61.9042	-1.22757	0.32632	-3.76186	0.000168655	0.054289
ZNF286A	315.983	0.886565	0.235516	3.76435	0.000166984	0.054289
GFAP	47.5789	1.37007	0.366216	3.74115	0.000183177	0.0573018
KCNMB1	136.314	1.6625	0.44451	3.74008	0.00018396	0.0573018
RP11-582J16.4	97.5483	-0.92054	0.246023	-3.74168	0.000182795	0.0573018
CCL28	1022.79	-1.29219	0.345933	-3.73538	0.000187435	0.0578485
KCNK12	127.665	1.34511	0.360397	3.73229	0.000189747	0.0580297
MYO3A	35.2206	2.29373	0.617719	3.71323	0.000204627	0.0587512
TTR	134.216	4.24894	1.14548	3.70931	0.000207824	0.0587512
GATA6	400.423	1.02583	0.275568	3.72261	0.000197176	0.0587512
CCDC144CP	184.958	1.65241	0.444816	3.71482	0.000203349	0.0587512
COL1A2	44850.9	-1.69775	0.457499	-3.71094	0.000206495	0.0587512
NLRP10	33.4125	-1.71972	0.462831	-3.71566	0.000202672	0.0587512
KCNQ3	323.249	1.59133	0.427262	3.72449	0.000195713	0.0587512
KB-1991G8.1	20.0781	1.72786	0.4648	3.71741	0.000201274	0.0587512
TRIM34	9.63879	-1.7912	0.481216	-3.72223	0.000197468	0.0587512
ELMOD1	16.3247	-1.61597	0.436851	-3.69915	0.000216326	0.0606451
LINC02511	4.89388	3.22048	0.871448	3.69555	0.000219409	0.0610011
IL17RB	323.563	1.11557	0.302607	3.68655	0.000227318	0.0621438
HOXB5	32.3581	-1.73468	0.470793	-3.6846	0.000229061	0.0621438
LINC01967	8.74347	-3.46623	0.940435	-3.68577	0.00022801	0.0621438
MMP11	2323.69	-1.96564	0.533861	-3.68193	0.000231472	0.0622956
ZNF729	17.5192	-4.68131	1.27256	-3.67867	0.000234456	0.0625979
ADGRB2	322.645	-0.870549	0.237473	-3.66589	0.000246479	0.064155
TMPRSS6	85.5529	1.30957	0.357196	3.66626	0.000246124	0.064155
RP4-765C7.2	21.9343	-1.02248	0.278733	-3.6683	0.000244168	0.064155
HCG11	582.374	0.8609	0.234936	3.6644	0.000247916	0.064155
AC092667.2	6.51615	-2.72389	0.744085	-3.66072	0.000251509	0.0645878
PRSS41	15.0363	-1.81774	0.497124	-3.65651	0.000255668	0.0651584
CEP83-DT	18.6137	0.822423	0.225249	3.65118	0.000261037	0.0660267
SULT2B1	313.671	-1.00508	0.275798	-3.64425	0.000268171	0.0673249
COL22A1	298.328	1.47506	0.405093	3.64129	0.000271273	0.0675992
PROZ	46.8079	1.4633	0.402446	3.63602	0.000276878	0.0684886
C1QL1	43.881	1.60559	0.442002	3.63254	0.000280643	0.0689131
SMPD3	841.155	-1.00573	0.277773	-3.62067	0.000293839	0.0711153
OR52U1P	3.96647	-2.74687	0.758479	-3.62156	0.000292837	0.0711153
MPZ	81.3133	-1.38889	0.384716	-3.61015	0.000306015	0.0735331
NRG3-AS1	2.86506	2.5706	0.712729	3.6067	0.000310112	0.0739891
NUDT11	64.5657	1.10803	0.307558	3.60266	0.00031498	0.0746213
EPCAM-DT	74.2656	1.03188	0.286777	3.59821	0.000320421	0.0753796
NPR3	526.655	1.37869	0.383373	3.59622	0.000322874	0.0754292
OR10AB1P	6.13058	2.24075	0.62343	3.59424	0.000325343	0.0754817
FAM160B2	2130.84	-0.710053	0.197658	-3.59234	0.000327724	0.0755134
GNAZ	236.619	1.02399	0.285486	3.58684	0.000334704	0.0765972
USP32P3	152.629	1.46582	0.409001	3.58391	0.000338486	0.0769392
APOB	486.795	2.044	0.572167	3.57238	0.000353755	0.0782939
ASPN	500.992	-1.52491	0.426656	-3.5741	0.000351438	0.0782939
S100A8	5795.01	-1.3206	0.369247	-3.57647	0.000348261	0.0782939
IRS2	2393.72	1.14971	0.321818	3.57255	0.000353528	0.0782939
OR5E1P	6.24193	2.68893	0.75463	3.56325	0.000366292	0.0805386
TNIK	508.217	-1.36693	0.384335	-3.55661	0.000375668	0.0810119
RP11-1081L13.4	11.6947	-1.74786	0.490981	-3.55994	0.000370941	0.0810119
RP11-620A17.2	3.14387	3.06278	0.860796	3.55808	0.000373573	0.0810119
ARX	24.1683	-1.46198	0.411827	-3.54999	0.000385251	0.0825492
APOBEC3B	398.282	1.04513	0.295509	3.53671	0.000405151	0.0862639
RP11-365P13.5	16.2034	1.20195	0.340511	3.52983	0.000415829	0.0879806
SLC22A9	5.595	2.76584	0.784865	3.52397	0.000425126	0.088984
RP4-669K10.8	33.8387	0.827709	0.23491	3.52352	0.000425862	0.088984
DUSP13	12.5312	-1.57341	0.447752	-3.51403	0.000441362	0.0905358
SYT16	56.3086	-1.25091	0.355788	-3.51589	0.000438279	0.0905358
FAM180A	95.241	1.82943	0.520481	3.51489	0.000439935	0.0905358
METRN	1746.37	-1.05044	0.299492	-3.5074	0.000452506	0.0910967
HPX	316.087	1.4429	0.411554	3.50598	0.000454928	0.0910967
TMEM72-AS1	46.9249	1.39361	0.397451	3.50636	0.000454282	0.0910967
RP11-399E6.5	3.00257	-3.02415	0.862502	-3.50625	0.000454464	0.0910967
DHDH	27.9713	1.17748	0.336394	3.50031	0.000464711	0.0914231
RP1-130G2.1	9.66613	1.79166	0.511843	3.50041	0.000464539	0.0914231
TRIL	703.286	-1.33562	0.381323	-3.50259	0.000460753	0.0914231
ICAM5	237.637	1.13019	0.323547	3.49313	0.000477396	0.0933726
SECISBP2L	2753.2	-0.710961	0.203911	-3.48663	0.000489146	0.0934835
DLGAP1	234.855	1.76406	0.505357	3.49072	0.000481727	0.0934835
RP11-343H5.4	160.593	-0.873644	0.250622	-3.4859	0.000490485	0.0934835
RP11-845M18.7	6.56877	1.36239	0.390833	3.48586	0.000490559	0.0934835
RP11-348A7.7	3.76083	3.26883	0.937931	3.48515	0.000491858	0.0934835
IGFBP5	12468.2	1.00264	0.288117	3.47999	0.00050144	0.0939966
PEG3	927.071	2.22579	0.639744	3.47919	0.00050294	0.0939966
RP11-338N10.2	9.96794	1.97392	0.567118	3.48062	0.000500254	0.0939966
CDH19	139.763	-2.53937	0.730207	-3.4776	0.000505929	0.094033
PCDH8	23.3327	2.04905	0.59007	3.47255	0.000515531	0.0942554
SPDYC	35.1658	-2.3425	0.674263	-3.47416	0.000512462	0.0942554
RP11-1191J2.5	18.186	0.933098	0.268652	3.47326	0.000514176	0.0942554
SBDS	1296.79	-0.726923	0.209422	-3.47109	0.000518346	0.0942578
PKD1L1	94.0908	-0.807162	0.232926	-3.46531	0.00052962	0.0957901
RSPO1	40.8592	2.76837	0.799453	3.46283	0.000534531	0.0961613
FBXW10	32.6431	0.909797	0.262852	3.46125	0.000537678	0.0962129
UGT2B28	55.1377	-3.41575	0.988716	-3.45473	0.000550836	0.0975299
HCN1	7.05437	2.48392	0.718862	3.45535	0.000549577	0.0975299
ARSJ	364.03	-0.941843	0.272823	-3.45221	0.000556009	0.0979304
AMIGO2	456.413	-0.913288	0.265012	-3.44621	0.000568498	0.0990924
EIF4EP1	26.273	-1.13541	0.329442	-3.44646	0.000567977	0.0990924
CBS	131.452	1.34037	0.389141	3.44442	0.000572278	0.0992371
C8A	74.3902	4.40185	1.27975	3.43961	0.000582546	0.1005
ACP7	66.7808	-1.24293	0.361732	-3.43605	0.000590269	0.101086
CTD-2571E19.3	9.63235	-2.1418	0.623473	-3.43527	0.000591957	0.101086
COL5A2	4590.44	-1.28037	0.373327	-3.42962	0.000604423	0.102694
CLDN16	176.198	1.25711	0.366736	3.42783	0.00060842	0.102854
TMC6	4457.3	-0.75508	0.220493	-3.42451	0.00061592	0.103158
SLC35F4	8.71752	-1.45501	0.424906	-3.42431	0.000616355	0.103158
TNIP3	36.6969	-0.992709	0.290419	-3.41819	0.000630391	0.104058
WIPF3	182.796	1.27496	0.372854	3.41946	0.000627447	0.104058
RP1-148E22.2	5.44819	-1.81521	0.531085	-3.41792	0.000631012	0.104058
RP11-893F2.14	10.6775	2.95952	0.867097	3.41314	0.000642198	0.105386
SLC39A8	634.203	-0.99516	0.291859	-3.40973	0.000650268	0.106193
KLRC4	2.70529	-2.67766	0.787197	-3.40151	0.000670145	0.108475
LINC01315	90.9343	1.14631	0.337022	3.40129	0.000670696	0.108475
CREB3L3	25.8609	4.15335	1.2227	3.39686	0.000681637	0.108677
CILP2	231.406	-1.43522	0.422313	-3.39848	0.000677602	0.108677
CADPS	55.8536	-1.78819	0.5263	-3.39766	0.000679647	0.108677
ALK	95.2854	1.25384	0.369409	3.39417	0.000688359	0.109231
TDRD1	296.439	-1.92694	0.568619	-3.38881	0.000701962	0.109614
CRACD	356.672	0.904424	0.266745	3.39059	0.000697426	0.109614
RHOH	234.79	-1.13241	0.334017	-3.39028	0.000698217	0.109614
RP11-902B17.1	89.9853	-0.759602	0.224197	-3.38809	0.0007038	0.109614
KIF5C	230.486	-1.32073	0.390041	-3.38612	0.000708878	0.109896
RP11-71L14.3	20.6261	-1.23673	0.365443	-3.38418	0.000713914	0.110169
PLA2G4F	273.966	-1.12696	0.333226	-3.38196	0.000719718	0.110557
SLC4A1	137.623	2.07153	0.613411	3.37707	0.000732632	0.111639
APOF	27.6971	1.99032	0.589414	3.37678	0.000733395	0.111639
FYTTD1P1	5.47685	2.55801	0.758994	3.37026	0.000750969	0.113289
APOC2	6.26639	2.03794	0.604533	3.3711	0.00074868	0.113289
CDC7	391.974	0.671457	0.199367	3.36795	0.000757301	0.113734
CPEB4	1978.29	-0.774582	0.230701	-3.35751	0.000786465	0.114535
TP53BP2	3109.24	0.731	0.217628	3.35894	0.000782409	0.114535
S100A7A	80.892	-2.09959	0.62474	-3.36075	0.00077732	0.114535
ROBO2	50.5053	1.44397	0.430042	3.35775	0.000785796	0.114535
RP11-115J16.1	195.315	-1.32788	0.395234	-3.35973	0.000780192	0.114535
RP11-493L12.4	6.93453	-1.53465	0.456494	-3.36183	0.000774287	0.114535
RP11-551M15.5	8.79593	1.26048	0.374947	3.36176	0.000774487	0.114535
SNPH	252.64	-0.954356	0.28549	-3.34287	0.000829177	0.116713
PI15	363.191	-2.03616	0.608821	-3.34442	0.000824535	0.116713
MBL2	9.85751	2.96449	0.885322	3.34849	0.000812535	0.116713
POTEI	3.30242	-2.90071	0.866012	-3.34951	0.000809555	0.116713
AC007743.1	37.4399	1.49046	0.445496	3.34562	0.000820981	0.116713
RP11-47I22.1	67.1111	-1.12708	0.336735	-3.34707	0.000816709	0.116713
RP11-403A3.3	8.7723	1.28259	0.38363	3.34329	0.00082791	0.116713
RP11-16P20.4	14.7797	1.21172	0.362285	3.34467	0.000823818	0.116713
C2CD6	43.4413	1.17854	0.353019	3.33847	0.000842418	0.118082
IGSF9	2213.73	0.854786	0.25645	3.33315	0.000858673	0.119366
CSRP3	15.241	-1.43606	0.430809	-3.3334	0.00085791	0.119366
HBB	18731.3	2.23883	0.672828	3.32749	0.000876312	0.121317
RUNX2	553.57	-0.750076	0.225649	-3.32409	0.000887087	0.122305
CYP26B1	305.311	1.34841	0.405959	3.32154	0.000895219	0.122423
CICP4	4.89439	-1.51584	0.456248	-3.3224	0.000892456	0.122423
OR2S2	7.91192	2.5974	0.783148	3.31661	0.000911165	0.124099
RP11-472K17.4	11.4331	1.15004	0.347172	3.3126	0.000924327	0.125384
RNF112	31.814	1.05458	0.318783	3.30815	0.000939145	0.126646
ASB5	5.18826	-4.55098	1.37614	-3.30705	0.000942834	0.126646
GRIN1	297.206	-1.23731	0.374339	-3.30532	0.000948685	0.126646
RP11-223I10.1	6.17061	1.97096	0.596193	3.30592	0.00094665	0.126646
NRG3	33.7063	1.63353	0.495576	3.29623	0.000979916	0.130298
CTC-338M12.15	5.047	-1.25728	0.381802	-3.29302	0.000991191	0.131278
PRKCH	988.616	-0.667589	0.203013	-3.2884	0.00100759	0.131929
CARD9	460.005	-0.81717	0.248408	-3.28963	0.0010032	0.131929
CTB-26E19.1	4.65184	1.9726	0.599881	3.28832	0.00100787	0.131929
DGKI	169.389	-1.0226	0.311196	-3.28604	0.00101606	0.132486
LIMK1	1629.47	-0.761	0.23281	-3.26876	0.00108019	0.133109
MOB3B	536.156	0.913436	0.279375	3.26957	0.00107711	0.133109
AHSG	60.1265	2.17621	0.664608	3.27442	0.00105879	0.133109
CSGALNACT1	470.476	-0.98688	0.301217	-3.27631	0.00105171	0.133109
S100A9	18461.5	-1.05978	0.323793	-3.27303	0.00106403	0.133109
FGB	179.726	2.42747	0.742491	3.26936	0.00107792	0.133109
PTP4A3	971.582	0.942465	0.288293	3.26912	0.00107882	0.133109
DMBT1	43.4042	-2.48376	0.759562	-3.26999	0.00107551	0.133109
SP6	653.656	-1.10607	0.33744	-3.27782	0.00104612	0.133109
EGFEM1P	11.823	1.61371	0.492891	3.27397	0.00106047	0.133109
LINC02532	303.113	1.53193	0.467875	3.27422	0.00105954	0.133109
CTC-342M10.2	9.15928	-1.38479	0.423014	-3.27363	0.00106174	0.133109
B3GAT1-DT	20.6706	1.84373	0.56177	3.28201	0.00103069	0.133109
RP11-1069G10.2	10.8187	1.61207	0.491739	3.2783	0.00104436	0.133109
RP11-445K13.3	9.96764	1.3649	0.41732	3.27064	0.00107304	0.133109
RYR2	162.39	1.62019	0.495894	3.26721	0.00108613	0.133352
LINC02880	6.78461	-1.864	0.570975	-3.26459	0.00109622	0.134101
CDHR2	119.779	0.822064	0.252202	3.25954	0.00111592	0.134555
FRMPD3	65.3693	-1.21369	0.372031	-3.26233	0.00110501	0.134555
LINC00640	11.7882	-0.966941	0.296622	-3.25984	0.00111476	0.134555
SPIB	88.2892	1.49091	0.457309	3.26018	0.0011134	0.134555
TAFA3	32.6527	1.61791	0.496845	3.25637	0.00112845	0.135207
RP11-108K14.13	3.04336	2.55363	0.78425	3.25614	0.00112937	0.135207
DPP10	55.1299	1.41382	0.434444	3.25432	0.00113665	0.135596
RP11-570C16.1	4.74902	1.77055	0.544481	3.25181	0.00114672	0.136314
GNAT1	5.17939	2.03554	0.626178	3.25073	0.00115108	0.13635
COL1A1	82128.4	-1.40999	0.434757	-3.24317	0.00118208	0.138559
DIO2	542.29	-2.12302	0.654433	-3.24407	0.00117836	0.138559
CTC-431G16.2	3.27535	-1.75686	0.541604	-3.2438	0.00117945	0.138559
HPCAL4	7.15234	-1.52384	0.470097	-3.24154	0.00118885	0.138711
CLIC3	850.944	-0.947969	0.292593	-3.23989	0.00119575	0.138711
LINC01869	7.50765	1.31548	0.405918	3.24076	0.00119211	0.138711
PRIMA1	91.7411	1.5212	0.469877	3.23744	0.00120607	0.139428
LINC02795	25.4494	1.0183	0.314839	3.23434	0.00121923	0.140466
AF224669.3	6.91809	-1.187	0.367364	-3.23113	0.00123304	0.141572
CTD-2566J3.1	35.8978	-0.941687	0.292406	-3.22048	0.00127975	0.145744
RP11-76I7.1	9.6378	1.88172	0.584405	3.2199	0.00128237	0.145744
CTC-273B12.13	4.77534	-1.47174	0.456813	-3.22175	0.00127411	0.145744
TSKU	2686.1	-1.00459	0.312161	-3.21817	0.0012901	0.146079
CNN2P1	7.84057	0.932936	0.289974	3.21731	0.00129401	0.146079
CHDH	743.223	1.04774	0.325847	3.21543	0.00130247	0.146544
FRG1GP	10.0542	-1.60498	0.499422	-3.21368	0.00131047	0.146952
ATP6V0A4	399.682	-0.974014	0.303554	-3.2087	0.00133336	0.146972
HNF1A	9.89573	1.56424	0.487162	3.21093	0.00132305	0.146972
IL17RD	910.859	0.892094	0.278022	3.20871	0.0013333	0.146972
DEPP1	1352.67	1.09481	0.340994	3.21065	0.00132433	0.146972
KDM4D	52.9657	0.719342	0.224238	3.20795	0.00133686	0.146972
RP11-2L8.1	12.178	-2.02136	0.629222	-3.21247	0.00131598	0.146972
RP11-486M23.1	6.46928	-2.11996	0.661242	-3.20602	0.00134584	0.147477
OSR1	451.159	1.31876	0.411814	3.20231	0.0013633	0.147944
AP000355.2	3.18929	2.97033	0.927359	3.203	0.00136002	0.147944
KB-1615E4.2	18.1832	1.34178	0.418858	3.20342	0.00135807	0.147944
FSD1	54.2819	1.62726	0.50838	3.20088	0.0013701	0.148204
GLT8D2	150.667	-1.02899	0.322525	-3.19041	0.00142073	0.151384
PRSS27	236.906	-0.958045	0.300269	-3.19062	0.00141968	0.151384
OR5P2	3.84905	2.413	0.75639	3.19015	0.001422	0.151384
RYR3	276.141	0.972847	0.304846	3.19127	0.00141648	0.151384
RP11-459E5.1	18.7541	-1.4281	0.447407	-3.19196	0.00141312	0.151384
UNC13D	1470.59	-0.854756	0.268399	-3.18465	0.00144929	0.152807
COL3A1	41027	-1.40376	0.440955	-3.18345	0.0014553	0.152807
MAP7D2	86.4636	-1.03597	0.325114	-3.18649	0.00144011	0.152807
C16orf95	42.597	0.785078	0.246655	3.1829	0.00145807	0.152807
RP11-472K17.3	211.202	1.12874	0.354598	3.18316	0.00145679	0.152807
TSPY26P	225.193	0.750921	0.236183	3.1794	0.0014758	0.154184
STMN1	3096.39	0.749034	0.235742	3.17735	0.00148627	0.154797
CASP14	1028.82	-3.12316	0.987712	-3.16201	0.00156684	0.160702
OR13C6P	5.93513	3.01789	0.953383	3.16546	0.00154839	0.160702
GPRIN2	373.855	1.22091	0.386081	3.16231	0.00156524	0.160702
AP000696.2	4.47655	-2.18513	0.690931	-3.16259	0.00156374	0.160702
PCAT14	2.85541	2.61934	0.828082	3.16315	0.00156074	0.160702
RGR	37.6848	2.91811	0.92458	3.15615	0.00159867	0.163468
F9	39.9896	3.85063	1.22271	3.14927	0.00163679	0.163879
BTN2A2	572.79	0.725082	0.230196	3.14985	0.00163352	0.163879
MPST	1643.22	0.662668	0.210338	3.15049	0.00162995	0.163879
PLEKHG4B	1768.93	1.38472	0.43905	3.1539	0.00161106	0.163879
CORO6	116.577	-1.17825	0.373897	-3.15126	0.00162567	0.163879
C6orf15	58.2948	-2.65992	0.8444	-3.15007	0.00163232	0.163879
LINC00884	131.659	0.987489	0.313399	3.1509	0.00162766	0.163879
RP11-420L9.5	257.728	0.733379	0.233001	3.14753	0.00164657	0.164369
ZNF184	372.956	0.557031	0.177083	3.14559	0.0016575	0.164483
SLC35F3	85.6879	1.38595	0.440532	3.14608	0.00165475	0.164483
MAFK	2182.64	-0.781448	0.248668	-3.14253	0.00167493	0.165724
AP006222.1	33.507	-0.943987	0.301016	-3.136	0.00171267	0.168962
PDE6B-AS1	5.51981	1.80094	0.574537	3.13459	0.00172094	0.169282
RUNDC3A-AS1	17.531	-1.20776	0.385438	-3.13348	0.00172749	0.16943
BDNF-AS	163.237	-0.66391	0.212082	-3.13044	0.00174543	0.170692
TP53	2673.7	0.757855	0.242173	3.12939	0.0017517	0.170808
PDE6B	282.174	0.877109	0.280618	3.12564	0.00177421	0.172504
ACSBG1	212.321	-1.1058	0.354447	-3.1198	0.00180977	0.174949
HSD3BP2	5.19267	-4.01363	1.28637	-3.12012	0.00180775	0.174949
USH2A	61.4007	0.856534	0.274768	3.1173	0.00182517	0.175694
AGXT2	12.5899	3.0894	0.99119	3.11685	0.00182792	0.175694
SOAT1	2636.1	-0.939856	0.301919	-3.11295	0.0018523	0.176807
ZSCAN20	515.481	0.620147	0.199292	3.11175	0.00185981	0.176807
VANGL2	2270.35	0.9643	0.309972	3.11093	0.00186502	0.176807
RP11-23P13.6	57.6838	-1.2214	0.392631	-3.11081	0.00186578	0.176807
RP11-328P23.2	8.54218	-1.31883	0.423587	-3.11349	0.0018489	0.176807
SYCP2	895.07	-0.915254	0.294343	-3.10948	0.00187417	0.177104
RP11-22P4.2	4.49691	-1.60838	0.517533	-3.10778	0.00188496	0.177625
GALNT6	1456.45	-0.966067	0.311072	-3.10561	0.00189887	0.178038
ENPP6	21.0701	1.14464	0.368592	3.10544	0.00189993	0.178038
RP11-493L12.3	4.71739	-1.27597	0.411268	-3.10253	0.00191872	0.179299
ZBTB8B	25.2791	1.75543	0.566242	3.10013	0.00193434	0.180258
CD59	10797.5	-0.79722	0.25748	-3.09624	0.00195992	0.180362
SLC6A12	51.2735	1.03176	0.333391	3.09475	0.00196976	0.180362
TENM4	1097.94	-0.755614	0.244072	-3.09587	0.00196237	0.180362
HSPB8	274.74	-0.995034	0.32121	-3.09776	0.00194986	0.180362
ZNF496	2001.51	0.707382	0.22861	3.09427	0.00197298	0.180362
HOXB-AS3	37.0189	-2.11113	0.68149	-3.09782	0.00194953	0.180362
LYRM4-AS1	114.016	0.769697	0.248657	3.09542	0.00196535	0.180362
LINC01446	2.7332	-2.78301	0.899722	-3.09319	0.00198017	0.180528
LAMA4	2143.21	-0.938752	0.303715	-3.0909	0.00199552	0.180666
ID4	2195.93	0.905867	0.293073	3.09093	0.00199532	0.180666
SBDSP1	368.69	-0.673873	0.218099	-3.08976	0.00200317	0.180666
SPTY2D1OS	49.6755	-0.794767	0.257222	-3.08981	0.00200287	0.180666
ADAMTS12	827.61	-1.22987	0.398363	-3.08732	0.00201973	0.181104
CNTNAP2	337.538	-1.14285	0.370186	-3.08723	0.00202035	0.181104
C8G	70.8972	1.08319	0.350926	3.08666	0.00202417	0.181104
NIPAL2	1557.41	-0.679889	0.220461	-3.08395	0.00204275	0.182281
KLHDC7B	3690.29	0.930921	0.302079	3.08171	0.00205813	0.182702
AGAP2	223.161	-1.06958	0.347075	-3.08168	0.00205833	0.182702
UBE2SP1	23.4249	0.771105	0.250557	3.07756	0.00208703	0.184762
CFHR5	36.9603	3.94431	1.28205	3.07655	0.00209409	0.184901
AC007405.8	5.92678	1.49785	0.48712	3.07492	0.00210562	0.185432
OR13C7	3.67829	2.7694	0.901104	3.07334	0.00211674	0.185441
RP11-615I2.6	8.60847	1.3605	0.442619	3.07374	0.00211393	0.185441
CEP135	485.979	0.578682	0.188352	3.07234	0.00212385	0.18558
LINC01276	33.728	1.51601	0.493734	3.0705	0.00213703	0.186248
AFM	54.5451	3.83056	1.24929	3.0662	0.002168	0.18749
MIR766	2.97366	-2.01464	0.656945	-3.06668	0.00216449	0.18749
MAGEA10-MAGEA5	3.05799	-2.32362	0.757782	-3.06635	0.00216691	0.18749
IL36RN	23.1545	-1.35939	0.443957	-3.06199	0.00219873	0.189175
PCOLCE2	155.133	1.28655	0.420158	3.06206	0.00219818	0.189175
TCF24	16.2433	1.04176	0.340645	3.05821	0.00222666	0.191089
C6	224.006	1.28558	0.421154	3.05252	0.00226929	0.192882
ANKRD33B	364.073	0.995976	0.326258	3.05273	0.00226769	0.192882
LINC02688	14.6276	-1.05768	0.346514	-3.05236	0.00227048	0.192882
CTD-3018O17.7	11.6956	-1.41902	0.464711	-3.05355	0.00226153	0.192882
AF186192.5	22.8333	1.22741	0.402252	3.05136	0.0022781	0.193041
ACSM1	204.928	-1.32508	0.434394	-3.05042	0.00228521	0.193157
LRP4	363.15	-0.76713	0.251698	-3.04782	0.00230504	0.19386
ADORA1	429.13	-1.34628	0.441676	-3.04811	0.00230286	0.19386
FAM234B	608.565	-0.901965	0.296871	-3.03824	0.00237963	0.194304
STX16	2004	-0.562652	0.185052	-3.04051	0.0023618	0.194304
NPR2	320.641	0.922113	0.303174	3.04153	0.00235381	0.194304
INTS4P1	48.4793	-0.777784	0.255719	-3.04155	0.00235362	0.194304
FAM110C	489.122	-0.932529	0.30684	-3.03914	0.00237257	0.194304
NKAIN3	37.5104	-1.64645	0.541599	-3.03999	0.0023659	0.194304
NFYCP2	14.317	-4.9782	1.63435	-3.04598	0.00231926	0.194304
AC021188.4	9.29223	-1.14799	0.377381	-3.042	0.00235014	0.194304
RP11-313D6.3	8.71953	-1.04912	0.344937	-3.04149	0.00235407	0.194304
RP11-378I6.1	5.80666	1.41616	0.466015	3.03887	0.00237463	0.194304
RP11-1406H17.2	23.7997	-0.995228	0.326837	-3.04502	0.00232662	0.194304
RP11-153P14.1	9.16652	-1.27904	0.420248	-3.04354	0.00233812	0.194304
C1QL2	44.5326	1.48716	0.48967	3.03707	0.00238893	0.194591
NR5A1	4.42109	1.97933	0.652491	3.03349	0.00241742	0.195023
ZBTB5	1194.45	0.632349	0.208437	3.03376	0.00241523	0.195023
VTRNA1-1	2.95843	-1.48133	0.488103	-3.03488	0.0024063	0.195023
RP11-568J23.10	34.4	-0.974893	0.321171	-3.03543	0.00240191	0.195023
EFCC1	74.7017	-0.847579	0.279685	-3.03048	0.00244167	0.195291
SLC4A10	8.85246	-1.54919	0.510991	-3.03174	0.00243151	0.195291
RPS3AP26	107.366	-0.701265	0.231344	-3.03127	0.00243528	0.195291
OR2W3	12.1894	2.00762	0.662537	3.03019	0.00244397	0.195291
MEGF10	185.99	1.30007	0.429156	3.02936	0.00245071	0.195301
DPP4-DT	5.57624	-1.07946	0.356404	-3.02875	0.00245571	0.195301
COL4A2-AS2	30.3379	1.25868	0.415872	3.02661	0.00247315	0.196225
RIMBP2	30.5192	-1.2979	0.430091	-3.01772	0.00254681	0.197736
NSUN5P2	43.678	-0.767548	0.254446	-3.01655	0.00255669	0.197736
LYPD3	2395.07	-0.834794	0.27674	-3.01653	0.00255686	0.197736
DEK	4241.7	0.562523	0.186394	3.01793	0.00254511	0.197736
RAB40B	585.694	-0.678861	0.22486	-3.01904	0.0025358	0.197736
SERPINB7	290.286	-1.16443	0.385331	-3.0219	0.00251195	0.197736
CD19	48.8322	-1.02286	0.338992	-3.01735	0.00254997	0.197736
AC099850.1	28.7872	0.719277	0.238405	3.01703	0.00255262	0.197736
FLJ20021	73.9093	-0.680328	0.225078	-3.02263	0.00250588	0.197736
RUNX2-AS1	5.02597	-1.89727	0.628611	-3.0182	0.00254283	0.197736
RP11-357H14.17	30.9555	2.48682	0.823686	3.01914	0.00253497	0.197736
RAP2CP1	10.7771	2.00253	0.664542	3.01341	0.00258332	0.199324
PGBD1	152.822	0.76344	0.253424	3.0125	0.00259107	0.199465
LINC01878	6.28009	-1.41631	0.470307	-3.01145	0.00260002	0.199697
RP11-372E1.4	4.42535	4.76354	1.58227	3.01057	0.00260754	0.199818
RRN3P4	5.79496	-1.83766	0.610586	-3.00967	0.00261531	0.199958
EPN3	1388.53	-0.704131	0.234164	-3.00699	0.00263847	0.200525
FRMD1	11.9003	1.45678	0.484393	3.00744	0.00263456	0.200525
RP4-601P9.2	10.3419	1.32563	0.440885	3.00675	0.0026406	0.200525
SPATA22	7.75403	-3.03382	1.0105	-3.0023	0.00267949	0.202109
ZNF750	1017.99	-0.756107	0.25184	-3.00233	0.00267922	0.202109
GFI1	90.5402	-0.969598	0.322928	-3.00252	0.00267752	0.202109
AARD	711.368	1.70352	0.567623	3.00114	0.00268972	0.20218
ARLNC1	3.2921	-1.85689	0.618793	-3.00083	0.00269245	0.20218
EVPL	5162.84	-0.699107	0.233292	-2.99671	0.00272913	0.204024
RNU6-323P	4.15043	-1.38932	0.46356	-2.99707	0.00272591	0.204024
RGPD2	43.3023	-1.01415	0.338907	-2.9924	0.00276793	0.204446
BAGE2	2.72845	-2.99846	1.00215	-2.99204	0.00277124	0.204446
RP11-58K22.5	8.10939	-1.2608	0.421305	-2.99261	0.00276602	0.204446
CTD-2547L24.4	7.33392	-1.19901	0.400442	-2.99423	0.00275141	0.204446
RP1-63M2.7	49.6454	-0.955724	0.319401	-2.99224	0.0027694	0.204446
RP11-434J24.4	6.95722	2.76004	0.922259	2.9927	0.00276525	0.204446
HSPB1	17000.4	-0.771782	0.258079	-2.99049	0.00278534	0.205036
AC093382.1	5.99605	-1.21315	0.405838	-2.98926	0.00279658	0.205414
RN7SKP154	8.07121	1.72179	0.576288	2.98772	0.00281068	0.206
FER1L4	733.098	-0.726475	0.243427	-2.98437	0.00284163	0.207365
PLAC4	684.835	1.00364	0.336231	2.98497	0.00283604	0.207365
GXYLT1P5	4.64597	2.15658	0.722915	2.98318	0.00285274	0.207725
RGS9	84.5182	0.891112	0.298784	2.98246	0.00285939	0.20776
NUMBL	844.237	0.772166	0.259114	2.98002	0.00288228	0.208074
CLEC3A	27.4113	-5.29068	1.77533	-2.9801	0.00288151	0.208074
LINC02889	190.773	-0.959546	0.321902	-2.98087	0.00287435	0.208074
STUM	185.319	1.4669	0.492431	2.97889	0.0028929	0.208394
FZD3	922.843	-0.761573	0.256025	-2.9746	0.00293368	0.210881
APOA5	54.9254	2.71655	0.915209	2.96823	0.00299522	0.213756
C1orf21	1278.75	-0.733839	0.247383	-2.96641	0.00301303	0.213756
KRT87P	166.443	1.03446	0.348665	2.96691	0.00300805	0.213756
FCN3	38.538	0.826131	0.278444	2.96696	0.00300764	0.213756
ZNF22-AS1	80.973	0.73219	0.246642	2.96863	0.00299129	0.213756
ZNF33A	2158.75	0.594795	0.200546	2.96588	0.00301817	0.213756
LLNLR-231D4.1	55.7665	0.903797	0.304672	2.96646	0.00301246	0.213756
DOC2A	132.216	0.797449	0.269023	2.96424	0.00303429	0.214447
PROM2	4330.35	-0.763351	0.257877	-2.96013	0.00307508	0.215968
AC018755.16	29.4591	-0.822061	0.277694	-2.96031	0.00307326	0.215968
RP4-684F13.1	4.75567	1.62395	0.548444	2.96101	0.0030663	0.215968
MROH6	855.962	-0.714741	0.241763	-2.95637	0.00311284	0.218164
TLL1	175.418	-0.852258	0.288527	-2.95382	0.00313866	0.219517
RP11-3M1.1	4.722	-4.05673	1.37494	-2.95047	0.00317286	0.22099
RP11-255O19.2	17.8306	1.22504	0.415131	2.95097	0.00316774	0.22099
VASH2	427.545	1.05387	0.35758	2.94722	0.00320644	0.221696
PHACTR2-AS1	43.2418	-1.06844	0.362439	-2.94792	0.0031992	0.221696
RP1-140K8.5	121.669	0.954438	0.323778	2.94782	0.00320024	0.221696
RP11-29H20.2	5.30643	-1.55079	0.526236	-2.94694	0.00320935	0.221696
REEP4	942.594	-0.608993	0.206802	-2.94481	0.00323157	0.222318
RP11-430C7.4	33.3911	-0.846369	0.287386	-2.94505	0.00322897	0.222318
PTPN2P1	21.9555	-1.03491	0.351516	-2.94412	0.00323871	0.222354
GABPB2	1182.73	0.608132	0.206756	2.94131	0.00326831	0.223579
PPP1R14A	101.118	1.05285	0.357972	2.94116	0.00326984	0.223579
ADCY1	431.927	1.17399	0.399437	2.9391	0.00329162	0.224612
PRTFDC1	175.753	0.835939	0.284595	2.9373	0.00331088	0.225267
PROKR2	13.4401	2.9782	1.01525	2.93346	0.00335204	0.225267
BMP5	44.9365	-2.0783	0.708582	-2.93304	0.00335661	0.225267
GRIN2C	74.9676	-1.08092	0.368497	-2.93331	0.00335366	0.225267
TYMS	345.44	0.633641	0.216069	2.93259	0.0033615	0.225267
TRAJ47	3.12601	-2.38204	0.811297	-2.93609	0.00332379	0.225267
IGHV4-61	48.647	2.19503	0.747699	2.93572	0.00332776	0.225267
GNA14-AS1	4.05873	-1.98237	0.675649	-2.93403	0.00334597	0.225267
RP11-98F14.12	32.1344	1.02222	0.348478	2.9334	0.00335276	0.225267
GDPD3	231.747	-0.725389	0.247433	-2.93165	0.00337161	0.225496
HYDIN2	142.325	0.955197	0.325898	2.93096	0.00337912	0.225549
TMEM225B	8.34572	-1.02074	0.348801	-2.92642	0.00342893	0.22797
CTD-2066L21.3	5.57324	-2.02581	0.692195	-2.92664	0.00342645	0.22797
RP11-346C4.3	4.83667	2.0535	0.702007	2.92518	0.00344256	0.228424
SLC22A18	702.945	-0.721883	0.247011	-2.92247	0.00347265	0.229065
RP11-261P9.4	65.2115	-0.980702	0.335482	-2.92326	0.00346385	0.229065
RP11-618M23.5	3.10976	-1.58856	0.543465	-2.92303	0.00346641	0.229065
KIF15	394.477	0.602001	0.206149	2.92023	0.00349771	0.230267
ZP4	21.5959	4.92188	1.68588	2.91947	0.00350622	0.230377
SCD	25895.2	-0.933839	0.320472	-2.91395	0.00356892	0.230597
SCGB2A2	194.411	-3.3222	1.14012	-2.9139	0.00356941	0.230597
SIRT3	535.736	-0.585101	0.200787	-2.91404	0.00356779	0.230597
FASN	44106.1	-1.0603	0.363506	-2.91687	0.00353564	0.230597
SPACA4	26.6237	-0.802807	0.275632	-2.9126	0.00358433	0.230597
OR56B1	4.66376	-2.39311	0.821382	-2.91352	0.00357381	0.230597
MUC19	61.0039	-1.77375	0.607994	-2.91737	0.00352994	0.230597
IGHV5-51	171.822	2.17093	0.745373	2.91254	0.00358498	0.230597
AC005013.5	14.3575	-1.38884	0.475976	-2.91787	0.00352427	0.230597
RP11-346D19.1	3.68008	-1.39955	0.479966	-2.91593	0.00354628	0.230597
RP4-785P20.3	2.80221	-1.73294	0.594469	-2.9151	0.0035557	0.230597
AMH	153.876	-1.09634	0.37689	-2.90892	0.00362681	0.231302
TPD52L1	1688.66	-0.688822	0.236733	-2.9097	0.00361772	0.231302
ITGA11	1007.96	-1.29062	0.443723	-2.90862	0.00363031	0.231302
OR2H2	10.9136	1.61595	0.555275	2.91018	0.00361222	0.231302
RP11-244G12.1	4.56637	-1.42713	0.490559	-2.9092	0.0036236	0.231302
RP11-627G18.1	8.88976	1.2445	0.427974	2.90788	0.00363885	0.231339
MIR1910	4.28965	-1.76601	0.607421	-2.90738	0.00364465	0.231339
RP5-1007F24.1	3.03932	-2.1262	0.73164	-2.90607	0.00365995	0.231873
MIA	18.5721	1.43291	0.493193	2.90537	0.00366816	0.231956
SELENOV	3.71653	2.09016	0.719729	2.9041	0.00368316	0.232111
FAM157A	121.086	-0.7676	0.264379	-2.9034	0.00369131	0.232111
RP11-413E6.12	3.28845	1.46088	0.503115	2.90367	0.00368816	0.232111
U2AF1	75.8752	-1.11835	0.385411	-2.9017	0.00371144	0.232942
CES4A	297.06	-0.698566	0.240917	-2.89962	0.0037362	0.233468
SSC5D	357.666	-0.871478	0.300608	-2.89905	0.00374299	0.233468
INSC	7.37278	-1.47219	0.507701	-2.89973	0.00373488	0.233468
MAGEA1	6.93376	-2.32457	0.801947	-2.89866	0.00374759	0.233468
H2AZ1-DT	17.9036	-0.825325	0.284838	-2.89752	0.00376121	0.233838
HP	449.392	1.25021	0.431551	2.89701	0.00376743	0.233838
SPP2	16.7158	4.39889	1.5198	2.89439	0.00379898	0.23493
NAPSB	135.661	-1.01818	0.351988	-2.89266	0.00381994	0.23493
NR2C2	2485.25	0.515914	0.178313	2.89331	0.00381203	0.23493
OR52N2	8.12175	-1.79259	0.619631	-2.89299	0.00381592	0.23493
MYOSLID	12.8416	-0.899897	0.311055	-2.89305	0.0038152	0.23493
IER3	1149.09	-0.789381	0.273006	-2.89144	0.00383475	0.23541
REG1A	8.13224	2.74114	0.948351	2.89042	0.00384724	0.235747
SLC12A3	16.1726	-1.25783	0.435287	-2.88965	0.00385675	0.235897
LNP1	70.1887	0.685535	0.237285	2.88908	0.00386371	0.235897
UGT2B10	29.9541	3.21623	1.11394	2.88727	0.00388605	0.236403
RP11-718L23.2	7.21203	1.82202	0.63103	2.88738	0.00388468	0.236403
FBXL16	449.499	-1.17089	0.405709	-2.88604	0.00390121	0.236897
LINC02099	8.77628	-1.64881	0.571834	-2.88338	0.00393432	0.238476
TSSK5P	177.493	0.84709	0.294138	2.8799	0.00397798	0.240689
RP11-136C24.3	16.8007	1.68205	0.584224	2.87912	0.00398786	0.240854
ZNF250	757.674	0.612944	0.212969	2.87809	0.00400096	0.241212
CPN1	18.1504	4.74066	1.6476	2.8773	0.00401089	0.241237
CTB-85C5.1	25.8466	-1.06787	0.371185	-2.87693	0.00401571	0.241237
HMGN4	1072.04	0.597555	0.207954	2.8735	0.00405955	0.243435
CCT7P1	14.798	-0.948471	0.330286	-2.87167	0.00408313	0.244414
COL9A2	1126.92	0.906814	0.316213	2.86773	0.00413429	0.245176
LAMA3	3184.5	-0.906774	0.316196	-2.86776	0.00413389	0.245176
FGL1	30.3993	2.22218	0.775001	2.86732	0.00413959	0.245176
PGAM1P2	9.4544	2.9504	1.02893	2.86744	0.00413801	0.245176
MTATP8P2	3.5495	-1.50307	0.523756	-2.8698	0.00410733	0.245176
KRT8P36	32.9819	-0.704782	0.245641	-2.86915	0.00411577	0.245176
F11	17.8852	3.10253	1.08263	2.86574	0.0041604	0.245544
FBXW7	1062.7	-0.612986	0.213884	-2.86597	0.00415728	0.245544
GNG4	280.166	-0.953458	0.332969	-2.86351	0.00418979	0.245984
WNK3	297.163	1.12284	0.392068	2.8639	0.00418458	0.245984
RP11-114D6.2	2.68758	-2.03931	0.712089	-2.86385	0.00418533	0.245984
MYEOV	707.709	-0.848554	0.296426	-2.86262	0.00420157	0.246005
MYBL1	617.656	1.14918	0.401504	2.86218	0.00420734	0.246005
CES1P1	29.0389	1.4697	0.513553	2.86183	0.00421209	0.246005
STX16-NPEPL1	53.098	-1.10144	0.385273	-2.85886	0.00425171	0.247889
RP11-327L3.7	15.719	2.421	0.847014	2.85827	0.00425952	0.247915
ABCG8	37.3463	1.06768	0.373883	2.85566	0.00429475	0.24876
ZG16B	940.545	-0.918212	0.321554	-2.85555	0.00429623	0.24876
OR52D1	3.07976	-1.75665	0.61502	-2.85625	0.00428674	0.24876
RP11-151F5.2	3.72528	1.82541	0.639639	2.8538	0.00431991	0.249273
ANKRD20A7P	23.3697	2.10908	0.738905	2.85433	0.00431273	0.249273
PKN2-AS1	52.9903	0.844784	0.296435	2.84982	0.00437446	0.250701
RP11-283G6.4	19.9249	1.48332	0.520484	2.84988	0.00437354	0.250701
RP3-468O1.6	8.44603	-0.912943	0.320275	-2.85049	0.00436513	0.250701
RP1-111C20.3	10.7792	-1.10942	0.389264	-2.85004	0.0043714	0.250701
TNFRSF11A	527.246	-0.76361	0.268069	-2.84856	0.00439178	0.250838
ADH1A	26.5997	1.25019	0.438814	2.84903	0.00438532	0.250838
IKZF3	688.661	-1.11418	0.391845	-2.84342	0.00446328	0.253689
LINC01918	5.65506	-1.23933	0.435872	-2.84334	0.00446432	0.253689
AC005301.9	40.9885	1.00363	0.352844	2.84439	0.00444969	0.253689
SIM1	106.705	2.11027	0.742612	2.84169	0.00448754	0.253723
UNC5CL	98.0786	0.789429	0.277774	2.84198	0.00448337	0.253723
SEC14L1P1	48.5908	-0.750847	0.264201	-2.84195	0.0044838	0.253723
DEPTOR	607.314	-0.642887	0.226378	-2.83988	0.00451308	0.254739
SLC12A7	5362.17	0.682434	0.240588	2.83652	0.00456077	0.255565
MMP7	1402.75	-1.58088	0.5574	-2.83618	0.00456569	0.255565
ASGR1	62.3403	0.94506	0.333078	2.83735	0.0045489	0.255565
NOX5	53.75	-1.08687	0.383116	-2.83692	0.00455514	0.255565
CTD-3247F14.2	15.5535	-1.60731	0.566367	-2.83792	0.0045408	0.255565
ZSCAN12P1	55.3482	0.606466	0.214094	2.83272	0.00461545	0.257921
PRSS22	2151.83	-0.77347	0.273141	-2.83176	0.00462919	0.25826
CYP26A1	160.899	0.974794	0.344566	2.82905	0.0046686	0.259992
GPCPD1	1726.58	-0.708741	0.250698	-2.82708	0.0046975	0.259992
FGF7	154.952	1.15932	0.410082	2.82704	0.004698	0.259992
NPM1P41	2.67681	-2.72033	0.962271	-2.82698	0.00469888	0.259992
AC004381.8	37.575	-1.15152	0.407187	-2.82798	0.00468425	0.259992
PADI3	142.036	-1.13404	0.401405	-2.82517	0.00472555	0.261038
ARFRP1	2011.9	-0.539604	0.191165	-2.82271	0.00476199	0.26262
MBOAT2	2829.6	-0.629401	0.223043	-2.82188	0.00477434	0.262729
HBA2	470.027	1.96923	0.697931	2.82153	0.00477958	0.262729
ANKRD62P1-PARP4P3	9.45241	1.85302	0.657305	2.81912	0.00481549	0.264271
ACTG2	1068.64	1.80856	0.641922	2.81741	0.00484129	0.26463
ZNF829	311.069	0.567159	0.201326	2.81712	0.00484563	0.26463
ASIC4-AS1	7.40224	1.39822	0.496192	2.8179	0.00483392	0.26463
HOXA13	4.75936	-3.35523	1.19215	-2.81443	0.0048864	0.265392
RNU6-658P	4.21757	-1.19334	0.423841	-2.81552	0.00486978	0.265392
RP3-412A9.16	52.4347	0.905933	0.321853	2.81474	0.00488169	0.265392
CTD-2382E5.6	12.5873	-0.741469	0.263482	-2.81412	0.00489114	0.265392
KIF21B	827.852	-0.847978	0.301454	-2.81296	0.00490883	0.265922
ERF	1703.27	0.600739	0.213725	2.8108	0.00494189	0.267283
RNU6-151P	3.8634	-1.17094	0.416773	-2.80953	0.00496137	0.267906
IFITM3P6	20.6672	-1.12873	0.401876	-2.80866	0.00497487	0.268204
FAT3	166.947	-1.27419	0.453895	-2.80724	0.00499682	0.268527
CBR3-AS1	264.34	-0.900166	0.320615	-2.80762	0.00499089	0.268527
SLC22A31	106.658	-1.99271	0.710064	-2.80639	0.00501004	0.268808
PHLDB2	1027.54	-0.764735	0.272652	-2.8048	0.00503476	0.269705
AC003075.4	42.0158	-0.70305	0.250871	-2.80244	0.00507175	0.271254
RP11-627G18.2	11.7879	1.21311	0.433019	2.80152	0.00508618	0.271594
RP11-423H2.3	65.0349	-0.696422	0.248784	-2.7993	0.00512129	0.273035
RP13-726E6.5	92.7226	-0.754419	0.269691	-2.79734	0.00515249	0.274264
POU4F3	7.10706	-1.39479	0.49917	-2.79421	0.00520265	0.275844
ATP6V1A	3064.48	-0.549847	0.196799	-2.79396	0.00520677	0.275844
AC011243.1	5.4072	1.54671	0.553507	2.79439	0.00519977	0.275844
LRCH4	626.331	-0.498733	0.178604	-2.7924	0.00523192	0.275873
P2RX5	39.9708	-1.22179	0.437462	-2.79291	0.00522368	0.275873
LINC01649	3.49776	-1.15031	0.411884	-2.7928	0.00522538	0.275873
WSCD2	16.4873	1.13163	0.405621	2.78987	0.00527294	0.277314
NUDT4	2295.34	-0.688318	0.246736	-2.7897	0.00527573	0.277314
TUBB1	96.4713	0.879851	0.315725	2.78676	0.00532373	0.279229
DPP4	344.999	-0.749486	0.268975	-2.78646	0.00532877	0.279229
CCL25	4.83065	1.49592	0.537211	2.7846	0.00535943	0.280399
DUSP4	2620.6	-0.843404	0.303084	-2.78274	0.00539025	0.28078
RFX5	2252.98	0.572946	0.205848	2.78334	0.00538016	0.28078
AC006372.5	4.25302	-1.94287	0.698209	-2.78265	0.00539176	0.28078
SLC6A19	3.75498	1.96307	0.706283	2.77944	0.00544526	0.282256
RP11-13P5.1	6.06179	-0.935324	0.336395	-2.78043	0.0054287	0.282256
LINC01981	3.20919	-4.98629	1.79388	-2.77962	0.00544233	0.282256
C2CD4C	31.9686	-0.777196	0.2798	-2.77768	0.00547478	0.283131
PAX5	157.551	-1.25449	0.451674	-2.77744	0.00547898	0.283131
AEBP1	5511.21	-1.1683	0.420999	-2.77506	0.00551922	0.284337
RFX8	47.2643	-0.87164	0.314072	-2.77529	0.00551529	0.284337
PATZ1	1642.58	0.664033	0.239407	2.77366	0.00554303	0.284988
APCS	77.1215	3.78345	1.36423	2.77332	0.0055488	0.284988
CD22	101.99	-1.14903	0.414566	-2.77165	0.00557722	0.285051
FAM110B	239.517	1.2028	0.434006	2.77139	0.00558181	0.285051
USP47	2150.75	-0.616167	0.222342	-2.77126	0.00558391	0.285051
RP6-91H8.6	9.69248	-1.27676	0.460521	-2.77242	0.00556414	0.285051
SLC9A8	1453.63	-0.59788	0.215865	-2.7697	0.00561082	0.285619
AC005599.3	10.5889	-1.47742	0.533435	-2.76963	0.00561202	0.285619
SLC1A3	825.825	-0.725589	0.262208	-2.76723	0.00565353	0.286863
SNORD3B-1	224.443	1.26822	0.458233	2.76763	0.00564648	0.286863
TRIM58	176.793	1.41864	0.512916	2.76583	0.00567778	0.287362
ZNF578	58.9795	-0.766631	0.277194	-2.76568	0.00568045	0.287362
TLL2	27.9488	-0.738788	0.267267	-2.76423	0.00570575	0.287843
FBN2	606.722	1.19683	0.432982	2.76415	0.00570706	0.287843
PHTF2	843.67	-0.574459	0.208071	-2.76088	0.00576457	0.2897
POU3F1	75.8353	-0.92945	0.336678	-2.76065	0.00576868	0.2897
CEACAM22P	6.9103	1.12527	0.407691	2.7601	0.00577832	0.2897
RP11-113K21.1	6.98755	-1.17741	0.426542	-2.76036	0.00577372	0.2897
ZNF566	370.13	0.562996	0.2041	2.75843	0.00580793	0.290751
AASS	500.016	-0.63848	0.231541	-2.75752	0.00582412	0.291128
FAP	422.555	-1.02285	0.371677	-2.75199	0.00592341	0.291333
FRZB	152.937	-1.26255	0.458699	-2.75245	0.00591514	0.291333
CERCAM	1269.01	-0.757767	0.275155	-2.75397	0.00588777	0.291333
FAM107A	188.009	0.729886	0.26522	2.752	0.00592328	0.291333
ADGRG2	202.267	1.00807	0.366452	2.75089	0.0059434	0.291333
GABRA5	9.595	3.11727	1.13212	2.75349	0.00589637	0.291333
SMG5	7523.45	0.625818	0.227517	2.75065	0.00594778	0.291333
Y_RNA.167	6.1871	-1.13928	0.413841	-2.75294	0.00590627	0.291333
MIR455	3.66097	1.82268	0.662093	2.75291	0.00590682	0.291333
AC133106.2	5.41355	-1.6603	0.602437	-2.75597	0.00585181	0.291333
CTA-212D2.2	4.6069	1.08271	0.393634	2.75055	0.00594946	0.291333
MEI4	7.39287	1.2653	0.459324	2.75471	0.00587446	0.291333
H2BC14	240.415	-1.37327	0.499141	-2.75128	0.00593637	0.291333
SRCIN1	779.616	-0.730978	0.265481	-2.75341	0.00589783	0.291333
CEACAM16-AS1	35.259	1.04231	0.379123	2.74927	0.00597274	0.292048
DISC1FP1	5.48747	1.80616	0.657144	2.7485	0.00598682	0.292311
ALDH1B1	927.442	0.799708	0.291043	2.74773	0.00600095	0.292577
KRT34	6.19564	-2.03465	0.740801	-2.74655	0.00602249	0.292801
LINC02888	57.3611	-0.898189	0.327027	-2.74653	0.00602296	0.292801
AFP	4.03445	2.49929	0.910956	2.74359	0.00607713	0.293297
SIGLEC6	14.9725	-1.34588	0.490835	-2.74203	0.00610609	0.293297
MAGEB4	8.36797	-3.22835	1.17709	-2.74266	0.00609447	0.293297
SLC24A2	22.0898	-1.99053	0.726011	-2.74173	0.00611163	0.293297
BRINP3	51.5527	2.33867	0.852065	2.7447	0.00605658	0.293297
RCC1L	1784.42	-0.581245	0.21188	-2.74327	0.00608298	0.293297
RP11-568J23.8	9.85966	-1.16422	0.424275	-2.74403	0.00606907	0.293297
H2AC16	364.795	-1.01815	0.371104	-2.74357	0.00607753	0.293297
RP11-274N19.4	25.7812	-1.22892	0.448029	-2.74294	0.00608926	0.293297
SNX19	4041.56	-0.633429	0.231164	-2.74017	0.00614067	0.293396
TDH	3.9059	-1.46268	0.533963	-2.73929	0.00615729	0.293396
ELMO1-AS1	8.33549	-1.23903	0.452141	-2.74037	0.006137	0.293396
RP11-573D15.1	24.8178	0.683733	0.249484	2.74059	0.00613294	0.293396
BRWD1P3	2.97831	-2.63537	0.962024	-2.7394	0.0061551	0.293396
CRYBG2	743.738	-0.740576	0.270497	-2.73784	0.00618449	0.294275
UGT2B17	9.81771	1.52281	0.556337	2.73721	0.00619632	0.294422
PTPRE	814.635	-0.669555	0.244768	-2.73547	0.00622921	0.29515
ST8SIA6-AS1	199.448	-1.36528	0.499098	-2.7355	0.00622856	0.29515
CTSV	559.238	-0.777054	0.284277	-2.73344	0.00626764	0.295432
CPA2	8.5058	1.40726	0.51482	2.73349	0.00626673	0.295432
PSG6	2.80514	-2.15044	0.786755	-2.7333	0.00627028	0.295432
CTD-2527I21.15	80.2539	1.11849	0.409119	2.73391	0.00625878	0.295432
SLC38A6	274.953	-0.578977	0.211927	-2.73196	0.00629584	0.295643
CLN8	741.649	-0.621789	0.227621	-2.73169	0.00630112	0.295643
RP11-94C24.8	17.1629	-0.971394	0.355598	-2.73172	0.00630042	0.295643
F13B	4.63821	2.24301	0.821823	2.72931	0.00634678	0.296133
CST6	593.757	-0.922567	0.338005	-2.72945	0.00634408	0.296133
RTTN	1010.14	-0.74519	0.273012	-2.72951	0.00634282	0.296133
TLCD2	629.051	-0.577983	0.211663	-2.73068	0.00632047	0.296133
SMPX	6.70939	-1.52466	0.558814	-2.72839	0.00636446	0.296362
RP11-809H16.6	5.23466	-1.84514	0.676337	-2.72814	0.0063693	0.296362
TASOR2	5817.89	0.671255	0.246242	2.726	0.00641063	0.297873
CTD-2336O2.3	9.17295	-1.23927	0.455068	-2.72327	0.00646397	0.299937
ZNF565	194.201	0.582551	0.213959	2.72272	0.00647477	0.300024
C8B	22.5073	2.04652	0.752165	2.72084	0.00651172	0.301321
PTPRJ-AS1	16.6047	-0.862575	0.317096	-2.72023	0.00652362	0.301458
AC096921.2	18.7436	-0.987803	0.363297	-2.71899	0.00654806	0.302172
RP11-613M10.6	81.5064	0.682064	0.25099	2.71749	0.00657792	0.30301
RP11-90D11.1	2.98666	-1.6199	0.596173	-2.71717	0.00658424	0.30301
ANKRD2	19.1613	-1.00685	0.3707	-2.71608	0.00660603	0.303183
U8.17	6.02854	-1.6173	0.59545	-2.7161	0.0066055	0.303183
MEI1	116.292	-1.15748	0.426548	-2.71359	0.00665588	0.304366
KRT8P9	2.76493	1.71694	0.632753	2.71344	0.00665893	0.304366
PCDHGB5	273.233	-0.798923	0.294356	-2.71414	0.00664474	0.304366
LINC00173	37.3821	1.07698	0.397039	2.71253	0.00667721	0.304787
RP11-90E5.1	6.40529	1.42508	0.525561	2.71154	0.00669712	0.305282
TREM2	216.896	-0.657297	0.242492	-2.71059	0.00671637	0.305643
TFDP2	1935.33	0.524207	0.193416	2.71025	0.00672323	0.305643
NFIB	7307.64	0.772422	0.285096	2.70934	0.00674174	0.305712
LINC01645	2.81804	-2.05019	0.756728	-2.70928	0.00674292	0.305712
BIRC3	1979.26	0.814459	0.300866	2.70705	0.00678841	0.30611
ADH1B	875.247	1.72474	0.637232	2.70662	0.0067972	0.30611
FAM160A1-DT	34.1811	-0.701384	0.259135	-2.70664	0.00679689	0.30611
RP11-899L11.1	3.96021	1.40741	0.519709	2.70807	0.00676754	0.30611
ZNF566-AS1	94.2166	0.685963	0.253404	2.70699	0.00678963	0.30611
COL7A1	2276.64	-0.740362	0.273632	-2.70569	0.00681636	0.306563
IRX6	118.184	-1.06459	0.393557	-2.70505	0.00682943	0.306741
BRCA2	742.355	0.598998	0.221496	2.70433	0.00684427	0.306997
HCG20	6.63153	-1.01967	0.377315	-2.70243	0.00688338	0.308341
RP11-178L8.5	16.3205	1.15132	0.426328	2.70056	0.00692238	0.309675
CYP2E1	192.706	1.02718	0.38049	2.69961	0.00694209	0.309733
RP11-409I10.2	5.57169	-1.29378	0.479171	-2.70003	0.0069333	0.309733
SOX4	9079.98	0.634991	0.235363	2.69792	0.00697749	0.310489
RABGEF1	195.53	-0.622159	0.230577	-2.69827	0.00697017	0.310489
TBL2	1403.25	-0.634928	0.23564	-2.69448	0.00704982	0.312702
ESYT3	270.425	0.917116	0.340351	2.69462	0.00704698	0.312702
ZNF558	664.521	0.467078	0.173362	2.69423	0.0070551	0.312702
RP11-34P13.13	14.4788	-0.729486	0.270803	-2.69379	0.0070644	0.312702
ZNF711	321.48	0.680042	0.252494	2.6933	0.00707492	0.312756
THEG	14.2642	-1.1522	0.428147	-2.69112	0.0071212	0.312914
G6PD	2610.42	-0.78652	0.292331	-2.69051	0.0071343	0.312914
RP5-827C21.1	2.87033	1.57594	0.585694	2.69072	0.00712974	0.312914
RP11-99A1.2	6.79973	-1.24419	0.462335	-2.6911	0.00712168	0.312914
RP11-248J18.2	25.9748	-0.580194	0.21562	-2.69082	0.0071277	0.312914
KB-1440D3.15	17.1181	-1.05366	0.391543	-2.69105	0.00712269	0.312914
CENPUP2	7.65496	-1.442	0.536103	-2.68977	0.00715002	0.313195
RPL31P2	3.52488	-1.26136	0.469343	-2.68751	0.00719869	0.314162
RP11-1105O14.1	6.80002	-1.34459	0.500324	-2.68744	0.00720011	0.314162
MMP2-AS1	27.7581	-1.24854	0.464498	-2.68793	0.00718972	0.314162
SLC26A7	91.7412	-0.921485	0.342972	-2.68677	0.00721476	0.314394
NRK	121.812	-1.77795	0.661903	-2.68612	0.0072288	0.314598
MLIP-IT1	4.86479	-1.36146	0.507059	-2.68501	0.00725268	0.315229
PYGO2	2056.7	0.613435	0.228638	2.68299	0.00729666	0.316323
RP11-521H5.1	23.1511	-0.927523	0.345681	-2.68317	0.0072927	0.316323
ANKRD10-IT1	340.831	0.84496	0.314988	2.68252	0.00730707	0.316367
OPRD1	79.9907	1.71839	0.640892	2.68124	0.00733489	0.316487
SULF2	3593.78	-0.653029	0.243568	-2.6811	0.00733807	0.316487
RPL13AP19	3.22099	-2.21867	0.827337	-2.6817	0.00732498	0.316487
TCN1	706.449	-0.899729	0.335728	-2.67993	0.00736373	0.316711
RBM46	3.48759	-2.09471	0.782161	-2.67811	0.00740392	0.316711
PLK3	744.481	-0.610617	0.227812	-2.68036	0.00735437	0.316711
IGSF23	23.9711	1.12091	0.418647	2.67745	0.00741857	0.316711
ADAMTS7P4	5.90336	-1.24209	0.463905	-2.67747	0.00741807	0.316711
RP5-1099D15.1	24.0236	-0.765969	0.286028	-2.67795	0.00740746	0.316711
LINC01637	26.7773	-0.671281	0.250641	-2.67826	0.00740051	0.316711
CTD-2145A24.5	11.8203	0.862054	0.321726	2.67947	0.00737389	0.316711
GJB6	225.757	-0.892712	0.333573	-2.67621	0.00744605	0.316895
B4GALNT2	75.6082	-1.85047	0.691566	-2.67577	0.00745582	0.316895
SPTY2D1	1352.45	-0.558992	0.208886	-2.67606	0.00744931	0.316895
GAPDHP49	5.87979	-1.66046	0.620702	-2.67513	0.00746999	0.316895
RP11-229D13.3	105.8	-0.76954	0.287637	-2.67538	0.00746442	0.316895
CPNE9	11.8794	-0.987564	0.369411	-2.67335	0.00750989	0.316961
BOC	1098.24	0.797316	0.298272	2.67312	0.00751502	0.316961
SRARP	18.6964	-2.97078	1.11142	-2.67295	0.00751864	0.316961
C10orf99	34.1061	-0.85789	0.320893	-2.67345	0.00750763	0.316961
RP11-34P13.16	56.3858	-1.06047	0.396664	-2.67346	0.00750724	0.316961
KCNH2	145.626	-1.03309	0.386846	-2.67055	0.00757268	0.317251
MAPK10	776.663	-0.749939	0.28081	-2.67063	0.00757096	0.317251
FDPSP2	17.3265	-0.867993	0.324898	-2.67158	0.00754941	0.317251
RP11-416I2.1	20.8479	-0.876987	0.328319	-2.67114	0.0075594	0.317251
H2AC14	485.737	-1.25398	0.469307	-2.67198	0.00754042	0.317251
PIK3C2A	2865.66	-0.534261	0.200493	-2.66474	0.00770488	0.317616
VCAN	7163.95	-0.977498	0.366507	-2.66707	0.00765158	0.317616
RNF141	1818.33	-0.612402	0.229797	-2.66497	0.0076995	0.317616
KLHL24	2561.57	0.592575	0.222024	2.66897	0.00760849	0.317616
ITPKB	2832.6	0.71836	0.26966	2.66394	0.00772302	0.317616
AWAT2	11.5019	-1.7395	0.652745	-2.6649	0.00770104	0.317616
ADAMTS13	333.036	0.680602	0.255464	2.66418	0.00771755	0.317616
TOR2A	338.809	-0.56481	0.211892	-2.66556	0.007686	0.317616
LOXHD1	25.5441	-1.10886	0.415677	-2.66761	0.00763935	0.317616
BNC2	394.857	-1.0834	0.406272	-2.66667	0.00766062	0.317616
PARP15	124.323	-0.873131	0.327375	-2.66706	0.0076517	0.317616
TALDO1	4966.25	-0.58294	0.218687	-2.66564	0.00768423	0.317616
KIFC1	1044.99	0.644616	0.241546	2.6687	0.00761446	0.317616
CTD-2034I4.2	7.21621	-1.62417	0.609398	-2.66521	0.00769414	0.317616
GS1-146J4.4	3.98658	-2.17032	0.813473	-2.66797	0.007631	0.317616
VPREB3	15.3163	-1.03491	0.388863	-2.66138	0.00778217	0.318578
NR0B2	5.09496	1.2927	0.485641	2.66185	0.00777125	0.318578
ZFP1	280.607	0.561129	0.210883	2.66086	0.00779414	0.318578
CCND2P1	5.36617	2.79295	1.0496	2.66098	0.00779144	0.318578
RP11-11C20.3	19.8937	0.965009	0.362639	2.66107	0.00778918	0.318578
RP11-1334A24.5	61.5343	0.855699	0.321635	2.66047	0.00780322	0.318578
MAB21L4	606.774	-0.814312	0.306203	-2.65939	0.00782827	0.319213
MESP1	269.181	-0.75106	0.282544	-2.65821	0.00785573	0.319945
RP11-25K24.3	6.2629	-1.07731	0.405348	-2.65775	0.00786648	0.319995
ZNF75D	641.956	-0.565555	0.212828	-2.65733	0.00787624	0.320005
SLC16A6	86.86	-0.735783	0.27717	-2.65463	0.00793959	0.321083
CYP4F2	27.8666	2.88558	1.08674	2.65525	0.00792487	0.321083
MTATP6P27	7.01606	1.27714	0.481105	2.65459	0.00794046	0.321083
RP4-591C20.9	288.725	-0.626181	0.235888	-2.65457	0.00794093	0.321083
FABP1	26.4197	3.70114	1.39468	2.65375	0.0079602	0.321476
RP11-26L21.1	3.41056	-2.62165	0.988486	-2.65219	0.00799716	0.322581
SEMA6C	605.849	0.786566	0.296639	2.65159	0.00801134	0.322619
SCUBE3	999.232	0.962876	0.363221	2.65094	0.00802688	0.322619
NECTIN3	320.389	0.75117	0.283336	2.65117	0.00802144	0.322619
RP11-884K10.7	93.3799	0.57406	0.21662	2.65008	0.00804733	0.323055
SLC25A40	516.677	-0.527458	0.199089	-2.64936	0.00806438	0.323128
MIR194-2HG	12.7286	1.14403	0.431842	2.6492	0.00806836	0.323128
AKTIP	772.65	-0.532605	0.201132	-2.64803	0.00809615	0.323711
FAM83A-AS1	72.1217	-0.827756	0.312626	-2.64775	0.00810289	0.323711
SNORA49	59.0906	-1.42446	0.538063	-2.64738	0.00811178	0.323711
CCDC8	261.607	0.810704	0.306306	2.64671	0.00812791	0.323796
RP11-482G13.1	57.6935	-0.924384	0.349287	-2.64649	0.00813315	0.323796
AC005740.6	11.0244	-0.916772	0.346471	-2.64603	0.0081443	0.323856
PPIAP40	22.8955	-0.913378	0.345472	-2.64386	0.0081967	0.325555
FDCSP	1849.7	-2.61211	0.98938	-2.64015	0.00828691	0.327591
IGFL2	21.6581	-1.17418	0.444737	-2.64016	0.00828664	0.327591
RP4-530I15.9	121.692	-0.771629	0.292266	-2.64016	0.00828669	0.327591
AC004448.5	5.73582	1.58569	0.600534	2.64046	0.0082794	0.327591
SEMA3E	187.305	-0.951092	0.360407	-2.63894	0.00831659	0.328378
CTD-2325P2.5	41.2203	0.912157	0.345837	2.63753	0.00835117	0.329357
EPYC	22.6239	-2.47023	0.937183	-2.6358	0.00839383	0.329879
SMOC1	529.711	1.25642	0.476542	2.63653	0.00837586	0.329879
ALOXE3P1	16.2686	-2.12353	0.80556	-2.63609	0.00838678	0.329879
RP11-34P13.15	56.1571	-0.983897	0.37335	-2.63532	0.00840583	0.329966
PRODH2	13.0779	3.48673	1.32329	2.63489	0.00841652	0.33
TRIM6	93.2615	-0.720046	0.273407	-2.6336	0.00844839	0.330697
PAGE5	4.77546	3.06183	1.16305	2.63259	0.00847362	0.330697
RET	387.526	-0.910705	0.345924	-2.63268	0.00847152	0.330697
LMOD2	6.24442	-1.51813	0.576644	-2.6327	0.00847082	0.330697
PAX2	8.01878	-2.05792	0.782345	-2.63044	0.00852735	0.330893
XXbac-BPG55C20.7	20.6462	0.942512	0.358312	2.63043	0.00852782	0.330893
ATP5MC2P3	8.2237	-1.24067	0.471661	-2.63043	0.0085278	0.330893
LASTR	77.8894	1.01675	0.386385	2.63145	0.00850223	0.330893
RP11-2B2.1	20.9928	0.962915	0.365971	2.63112	0.00851034	0.330893
SETBP1	927.869	-0.621296	0.23625	-2.62982	0.00854292	0.331097
A1CF	31.7615	1.31948	0.501932	2.62881	0.00856844	0.331704
PGAP2	916.682	-0.550212	0.209374	-2.62789	0.00859158	0.332218
BEST3	14.7402	-1.31526	0.500652	-2.6271	0.00861155	0.332607
AC004381.9	19.6579	-2.04202	0.778117	-2.62431	0.00868238	0.33494
RP11-460N20.8	60.8588	-0.795388	0.303127	-2.62394	0.00869186	0.33494
EPHA6	11.7009	1.33414	0.509046	2.62087	0.00877054	0.337586
RASGEF1A	278.479	0.922946	0.35222	2.62037	0.00878349	0.337698
FEZF1-AS1	101.074	-0.883719	0.337405	-2.61916	0.00881461	0.338507
MATK	112.948	-1.03968	0.39708	-2.61831	0.00883662	0.338586
IL32	726.322	0.766144	0.292768	2.6169	0.00887332	0.338586
CAND2	255.825	0.868663	0.331962	2.61675	0.00887705	0.338586
SGSM1	144.473	-0.830057	0.317049	-2.61807	0.00884281	0.338586
ZNF560	12.3591	1.75984	0.672313	2.61758	0.00885552	0.338586
RP11-321P16.3	11.8888	-1.08359	0.414033	-2.61716	0.00886641	0.338586
GATA5	22.0864	-2.09536	0.801051	-2.61576	0.00890283	0.339185
GLCCI1	672.764	-0.592862	0.226786	-2.61419	0.00894393	0.340195
ZBTB12	426.614	0.589526	0.225529	2.61397	0.00894956	0.340195
RP1-142L7.9	10.9328	-1.34896	0.516417	-2.61215	0.00899757	0.341634
TMEM72	16.3399	1.25568	0.480812	2.61158	0.00901257	0.341817
RP11-69L16.6	12.6067	-1.32472	0.507324	-2.61118	0.00902292	0.341824
RP11-120K24.3	31.7648	1.02852	0.393949	2.6108	0.00903306	0.341824
PLEKHG2	1584.37	0.723741	0.277273	2.61021	0.00904865	0.342029
HOXB6	54.6985	-1.32794	0.509393	-2.60691	0.00913645	0.3445
HMGCLL1	12.6302	1.3214	0.506943	2.60659	0.00914476	0.3445
RP11-1260E13.1	8.83574	-0.820339	0.314638	-2.60725	0.00912727	0.3445
TMEM221	16.9325	0.711646	0.273231	2.60456	0.00919932	0.345011
LINC02177	4.22271	1.97806	0.759441	2.60462	0.00919752	0.345011
GATA6-AS1	30.6552	0.932133	0.357845	2.60485	0.00919136	0.345011
CYP4F23P	180.783	-1.14676	0.440107	-2.60564	0.00917028	0.345011
LINC00470	11.5205	1.66397	0.639476	2.60209	0.00926573	0.345958
RN7SL116P	22.1579	-2.17012	0.833888	-2.60241	0.00925717	0.345958
LINC01096	5.04406	1.94257	0.746396	2.60259	0.00925216	0.345958
RP11-104F15.9	9.98526	-1.09386	0.420261	-2.60281	0.00924625	0.345958
RAB42	196.64	0.801136	0.307979	2.60127	0.00928804	0.346064
AC016292.1	6.91298	-1.31081	0.50392	-2.60123	0.00928913	0.346064
MCM4	4043.91	0.667068	0.256693	2.5987	0.00935778	0.347618
RELB	1189.53	0.603625	0.232555	2.59563	0.00944188	0.347618
DNASE1L2	102.077	-0.869025	0.334845	-2.59531	0.00945068	0.347618
TM4SF4	25.7353	1.27738	0.492282	2.59481	0.00946422	0.347618
KRT6C	97.2507	-1.06416	0.410077	-2.59502	0.00945857	0.347618
ECEL1	164.575	-1.67642	0.645323	-2.59781	0.00938215	0.347618
TRGC2	22.3221	-1.26802	0.488655	-2.59493	0.00946107	0.347618
LINC01001	46.5478	-0.707975	0.272802	-2.5952	0.00945368	0.347618
RP11-21L23.4	14.8514	-2.19294	0.844906	-2.59549	0.00944569	0.347618
BTG1P1	3.83467	-1.52709	0.58772	-2.59834	0.00936763	0.347618
CTD-2576D5.4	4.71167	-1.39851	0.538493	-2.59707	0.00940217	0.347618
LHX1	18.1571	-1.93718	0.745656	-2.59796	0.00937797	0.347618
RP5-906C1.1	11.4358	-0.931598	0.359028	-2.59478	0.00946517	0.347618
KRT2	15.1226	-1.70034	0.655415	-2.59429	0.00947873	0.347736
ATP2A3	2731.67	-0.842029	0.324741	-2.59292	0.00951643	0.347981
SCN1A	33.7862	2.41151	0.92999	2.59305	0.00951281	0.347981
GRIP1	385.497	0.577709	0.22275	2.59353	0.00949954	0.347981
GPC4	1268.91	-0.65731	0.253552	-2.5924	0.00953076	0.348126
MCM3	3395.4	0.601169	0.232035	2.59086	0.00957371	0.349316
H3C12	268.831	-1.15773	0.447002	-2.58999	0.00959775	0.349814
LINC00499	9.10715	1.2894	0.497976	2.58928	0.00961755	0.350156
REN	17.1737	-1.0257	0.39631	-2.58813	0.00964988	0.350953
TPTEP1	352.615	1.02422	0.396267	2.58468	0.00974688	0.351858
DNAJC17	470.684	-0.582062	0.225297	-2.58354	0.00977935	0.351858
RASSF4	1191.22	0.820268	0.317329	2.58491	0.00974038	0.351858
TMEM127	3963.66	-0.516214	0.199649	-2.58561	0.00972067	0.351858
RDH16	95.1064	0.92974	0.359659	2.58506	0.00973611	0.351858
ATP6V0D1	2974.58	-0.525611	0.203419	-2.58388	0.00976949	0.351858
TNFAIP8L3	160.44	-0.67633	0.261757	-2.58381	0.00977157	0.351858
C1orf220	50.8691	-0.799694	0.309346	-2.58511	0.0097347	0.351858
TMEM158	348.919	0.890303	0.344534	2.58408	0.00976392	0.351858
RP11-327J17.7	3.21948	-1.42778	0.552148	-2.58587	0.00971343	0.351858
RNF19A	3062.61	0.508377	0.196861	2.58241	0.00981129	0.352287
RNF217	1048.13	-0.67538	0.261534	-2.58238	0.00981223	0.352287
F10	59.8224	1.03133	0.399687	2.58034	0.00987041	0.352562
AFAP1L2	448.174	-0.692671	0.268423	-2.58053	0.00986501	0.352562
CST1	44.6423	-1.24187	0.481295	-2.58027	0.00987229	0.352562
CIDEC	50.917	1.76301	0.683156	2.58068	0.00986068	0.352562
RP11-16B9.3	25.3821	-0.807611	0.312843	-2.58152	0.0098365	0.352562
SERGEF	322.903	-0.592689	0.229753	-2.57968	0.00988918	0.352791
CD69	64.6732	-0.880752	0.341685	-2.57767	0.00994677	0.3543
TNRC18P1	75.6273	-0.932745	0.361883	-2.57747	0.00995254	0.3543
KMO	210.429	-0.810772	0.314848	-2.57512	0.0100206	0.354899
GUCY2D	18.3019	-1.05272	0.408812	-2.57507	0.0100221	0.354899
LINC00926	91.0687	-0.892171	0.346325	-2.57611	0.00999198	0.354899
RP3-405J10.3	51.3597	-0.834693	0.323976	-2.57641	0.00998336	0.354899
RP11-562I5.1	15.7208	0.87172	0.338483	2.57537	0.0100132	0.354899
TRPS1	14509.6	0.898572	0.349053	2.57431	0.010044	0.355136
B3GALT1	10.2886	1.25064	0.485853	2.57411	0.0100499	0.355136
SPEG	1545.14	1.05973	0.411979	2.5723	0.0101027	0.355369
HIPK4	17.2127	0.781624	0.30389	2.57207	0.0101093	0.355369
DNAJC30	347.869	-0.589276	0.229074	-2.57243	0.0100988	0.355369
MUC16	18698.2	0.78377	0.30472	2.5721	0.0101083	0.355369
MSH2-OT1	21.837	1.15566	0.4493	2.57214	0.0101073	0.355369
FMO3	914.264	0.954619	0.371758	2.56785	0.0102331	0.356234
C11orf58	3682.14	-0.621895	0.242375	-2.56583	0.0102928	0.356234
HHIPL2	93.2469	-1.56702	0.610712	-2.56589	0.010291	0.356234
FTCD	138.212	1.31009	0.510241	2.56759	0.0102407	0.356234
GPX8	597.158	0.561303	0.218401	2.57006	0.0101682	0.356234
NYAP1	43.5619	0.698749	0.272296	2.56614	0.0102838	0.356234
FLJ40194	8.79256	-0.996081	0.387663	-2.56945	0.0101859	0.356234
KCTD4	22.7255	-0.902669	0.351694	-2.56663	0.0102692	0.356234
CARMIL3	153.518	0.897215	0.349631	2.56617	0.0102827	0.356234
AJAP1	98.6099	0.918362	0.357658	2.56771	0.0102372	0.356234
MT1H	22.0549	1.15796	0.450958	2.56778	0.0102353	0.356234
RP11-739N20.2	41.2505	-0.939255	0.36582	-2.56754	0.0102424	0.356234
PCDHA11	101.837	0.805777	0.314009	2.5661	0.010285	0.356234
RP4-785G19.5	5.84254	1.12503	0.437975	2.56872	0.0102075	0.356234
RP1-244F24.1	16.298	-0.856063	0.333271	-2.56867	0.0102089	0.356234
NECAB3	996.353	-0.611446	0.238369	-2.56513	0.0103138	0.356596
GAB2	1546.06	-0.715533	0.279431	-2.56068	0.0104468	0.3566
MYO15A	128.563	0.766172	0.2988	2.56416	0.0103425	0.3566
SLCO1B3	17.8778	1.26838	0.49506	2.56206	0.0104053	0.3566
DESI2	1906.2	0.560179	0.218476	2.56403	0.0103464	0.3566
SNRPN	122.337	-0.663074	0.258565	-2.56444	0.0103342	0.3566
CRP	285.438	2.98115	1.16329	2.5627	0.0103863	0.3566
LMO4	3552.89	0.611902	0.238729	2.56316	0.0103724	0.3566
CORIN	60.0101	-0.965391	0.376924	-2.56123	0.0104301	0.3566
LINC01116	28.4683	-1.11114	0.433986	-2.56031	0.0104578	0.3566
PF4	26.1816	1.94271	0.759135	2.55911	0.0104941	0.3566
ZHX2	1263.71	0.643898	0.251522	2.56	0.0104671	0.3566
PRMT3	614.231	-0.522182	0.204038	-2.55924	0.01049	0.3566
C2CD4D	192.083	0.75387	0.294408	2.56063	0.0104482	0.3566
RNF217-AS1	51.4126	-0.744487	0.290523	-2.56258	0.0103899	0.3566
LINC02728	21.847	-1.00467	0.392225	-2.56146	0.0104234	0.3566
RP11-23N2.4	31.0631	-0.750388	0.293182	-2.55946	0.0104834	0.3566
CTD-3247H4.2	7.2379	-1.28568	0.501636	-2.56298	0.0103778	0.3566
SLC25A47	29.1051	1.11161	0.434605	2.55774	0.0105354	0.356678
NUF2	415.669	0.604648	0.23641	2.55763	0.0105389	0.356678
PLEKHD1	38.8847	-0.896855	0.350568	-2.55829	0.0105187	0.356678
RP5-828H9.1	4.20571	-1.84124	0.719741	-2.5582	0.0105215	0.356678
LA16c-325D7.1	23.2986	-0.790338	0.309153	-2.55646	0.0105742	0.357515
TMPRSS11E	124.777	-0.918876	0.35952	-2.55584	0.0105931	0.357795
NR2F1	459.752	0.836803	0.327577	2.55452	0.0106333	0.358332
YES1P1	27.6629	-0.828909	0.32448	-2.55458	0.0106316	0.358332
SMIM3	267.894	-0.600253	0.235	-2.55427	0.010641	0.358332
RP11-436D10.3	4.20937	-1.38512	0.542514	-2.55315	0.0106755	0.359134
ERP27	229.809	0.808247	0.316638	2.55259	0.0106926	0.359351
NADSYN1	2202.71	-0.556954	0.218264	-2.55174	0.0107187	0.359508
LINC01978	18.8885	-0.770751	0.302025	-2.55195	0.0107123	0.359508
OSBPL2	2651.42	-0.512599	0.201049	-2.54963	0.0107838	0.360713
KCNJ16	29.3199	-0.943712	0.370181	-2.54933	0.0107931	0.360713
KRT83	27.089	1.42829	0.56037	2.54884	0.0108082	0.360713
RNU7-96P	2.85452	-1.27465	0.500029	-2.54916	0.0107983	0.360713
MAP1LC3B2	15.6692	0.666976	0.261672	2.5489	0.0108063	0.360713
AOX1	423.477	1.00743	0.395364	2.54811	0.010831	0.360757
MIR22HG	586.983	-0.60133	0.235968	-2.54835	0.0108233	0.360757
MYH7	115.515	-1.00514	0.394559	-2.5475	0.0108497	0.361025
PTK6	1187.48	-0.706072	0.277257	-2.54663	0.0108768	0.361259
UQCRQ	1900.65	-0.592945	0.232869	-2.54626	0.0108883	0.361259
LINC00032	13.8351	1.19089	0.467706	2.54624	0.010889	0.361259
PROSER2-AS1	60.9119	0.937459	0.368231	2.54584	0.0109015	0.361317
CRB2	111.245	1.17673	0.462742	2.54295	0.0109921	0.361534
PCSK1	161.914	-1.17998	0.46373	-2.54455	0.010942	0.361534
AC074286.1	75.9199	-0.657786	0.258583	-2.54381	0.0109652	0.361534
AC004540.5	61.2191	-1.07528	0.422653	-2.54412	0.0109555	0.361534
RP11-553L6.2	4.84824	-1.65219	0.64941	-2.54415	0.0109545	0.361534
GATA2-AS1	154.533	-1.14152	0.448905	-2.54289	0.010994	0.361534
RP11-326C3.16	19.6806	-0.720124	0.283121	-2.54352	0.0109742	0.361534
RP11-60A14.1	17.8519	0.985506	0.387358	2.54417	0.0109536	0.361534
ANKRD10	3144.2	0.732145	0.288	2.54217	0.0110165	0.361921
CYP2R1	319.245	-0.704046	0.277006	-2.54163	0.0110338	0.362136
HMCN1	1050.54	-1.01284	0.398612	-2.54091	0.0110565	0.362526
PCOLCE	545.273	-0.850211	0.334828	-2.53925	0.0111092	0.363899
MIR33B	5.14657	-1.18516	0.466916	-2.53827	0.0111403	0.364564
DNAJC12	51.0812	0.845966	0.333488	2.53672	0.0111896	0.365112
C1QL4	33.8199	1.40572	0.554098	2.53694	0.0111825	0.365112
CALML3-AS1	129.972	1.01578	0.400424	2.53675	0.0111886	0.365112
ACSM3	255.154	-0.830457	0.328053	-2.53147	0.0113586	0.36539
MPPED2	93.868	-0.93957	0.371017	-2.53242	0.0113278	0.36539
SATB2	178.816	-0.760713	0.300056	-2.53523	0.0112373	0.36539
ABCG5	19.3401	1.03745	0.409903	2.53096	0.011375	0.36539
SPATA2	731.297	-0.55657	0.219726	-2.53302	0.0113085	0.36539
MRNIP	786.329	-0.493444	0.194949	-2.53114	0.0113694	0.36539
GJB2	2691.27	-0.747396	0.29489	-2.53449	0.0112611	0.36539
CSRP2	806.299	0.598796	0.236605	2.53079	0.0113807	0.36539
LPAR5	292.703	-0.624783	0.246804	-2.5315	0.0113576	0.36539
ZNF669	231.738	0.522936	0.206591	2.53126	0.0113653	0.36539
IGHV1-24	50.1029	2.19881	0.867307	2.53522	0.0112377	0.36539
RP11-430C7.5	90.7388	-0.662534	0.261824	-2.53046	0.0113914	0.36539
TMEFF1	20.2072	1.31691	0.520301	2.53105	0.0113721	0.36539
RP11-206M11.7	106.97	-2.00663	0.792727	-2.5313	0.0113641	0.36539
NEAT1	48816.9	-0.661389	0.26089	-2.53513	0.0112406	0.36539
RP11-588H23.3	42.1939	-0.919178	0.363298	-2.53009	0.0114033	0.36539
RP11-182J1.14	42.0165	1.24475	0.491272	2.53373	0.0112856	0.36539
RP11-338N10.1	4.71127	1.44747	0.572112	2.53005	0.0114045	0.36539
RP11-93K22.15	10.0101	-0.822122	0.324515	-2.53338	0.0112968	0.36539
CTB-85C5.2	81.024	-0.839505	0.332	-2.52863	0.0114509	0.366528
TRAF5	733.296	-0.726159	0.287419	-2.52648	0.0115212	0.367414
TFF2	3.35534	1.86482	0.73812	2.52645	0.0115223	0.367414
CTD-2666L21.1	67.8792	0.679854	0.269009	2.52726	0.0114957	0.367414
RP11-731D1.4	13.1105	-0.663128	0.262434	-2.52684	0.0115094	0.367414
LINC00605	4.22504	1.69801	0.672213	2.52601	0.0115367	0.367525
RNU6-767P	4.54673	-1.17068	0.463613	-2.52513	0.0115655	0.368095
UBE2R2	2461.25	0.497844	0.197323	2.52299	0.0116363	0.368431
CDKN2C	612.16	0.632351	0.250575	2.5236	0.011616	0.368431
DQX1	79.8993	-0.753871	0.298821	-2.52282	0.0116418	0.368431
TUBAP2	9.48509	0.903317	0.357961	2.52351	0.0116191	0.368431
ETV7-AS1	10.5148	0.786687	0.311801	2.52304	0.0116346	0.368431
RP11-862L9.2	20.2255	-0.882846	0.349937	-2.52287	0.0116402	0.368431
RP11-64B16.4	3.0846	-1.48473	0.588706	-2.52202	0.0116682	0.368572
SLC30A6-DT	8.05857	0.855118	0.339028	2.52226	0.0116603	0.368572
MMP15	1801.34	-0.601601	0.238587	-2.52152	0.0116848	0.368752
E2F3	1203.98	0.620377	0.246616	2.51556	0.0118845	0.371947
MATN4	52.0641	0.998663	0.397101	2.51489	0.0119071	0.371947
DISP2	68.9265	-0.876878	0.348637	-2.51516	0.0118979	0.371947
C3P1	25.9906	2.40846	0.957815	2.51454	0.0119188	0.371947
LEP	54.5146	1.30004	0.516434	2.51735	0.0118242	0.371947
F2	48.8849	1.40113	0.556895	2.51596	0.0118709	0.371947
KRT6B	3156.68	-0.827334	0.328789	-2.51631	0.0118592	0.371947
SETP21	11.0264	1.41896	0.563735	2.51707	0.0118334	0.371947
ST13P20	5.06027	-1.22084	0.48545	-2.51485	0.0119082	0.371947
SERPINB10	370.86	0.961482	0.382015	2.51687	0.0118401	0.371947
RP11-178L8.6	5.06504	1.23896	0.492603	2.51514	0.0118987	0.371947
LINC00506	27.3126	0.91489	0.363343	2.51798	0.0118031	0.371947
CADPS2	1192.25	-0.697413	0.277688	-2.51149	0.0120222	0.372154
SULT2A1	34.5176	5.1609	2.05439	2.51213	0.0120005	0.372154
MOGAT3	5.92197	3.22488	1.28293	2.51368	0.0119477	0.372154
FEZF1	72.692	-0.827737	0.329486	-2.51221	0.0119978	0.372154
MTTP	33.2196	0.867004	0.345112	2.51224	0.0119967	0.372154
ACTC1	7.23882	1.76227	0.701105	2.51356	0.0119518	0.372154
ENGASE	1298.38	-0.565816	0.225285	-2.51156	0.01202	0.372154
DDAH2	1597.75	0.62608	0.249294	2.51141	0.0120249	0.372154
RP11-6O2.3	43.2396	0.863431	0.343785	2.51155	0.0120203	0.372154
ICOSLG	157.29	0.94607	0.376823	2.51065	0.012051	0.372618
FABP3	153.389	-0.82606	0.329219	-2.50915	0.0121023	0.37306
RLN3	2.65088	-1.9807	0.789661	-2.50829	0.0121319	0.37306
NQO1	2792.45	-0.659007	0.262631	-2.50925	0.0120987	0.37306
KRTAP5-10	8.54673	-1.16602	0.464827	-2.5085	0.0121246	0.37306
TRGV5P	3.38877	-1.48009	0.59007	-2.50833	0.0121303	0.37306
LINC00665	1661.32	0.63859	0.254581	2.5084	0.012128	0.37306
RP11-443B7.1	51.405	0.827792	0.330096	2.50773	0.0121509	0.373304
RNU6-1195P	2.71366	-1.45955	0.582313	-2.50647	0.0121945	0.374294
RGS5.1	77.2842	0.607508	0.242407	2.50615	0.0122054	0.374294
RP11-499O7.7	9.665	-1.26116	0.503325	-2.50567	0.0122221	0.374466
COPZ2	219.828	-0.592986	0.236712	-2.5051	0.0122417	0.37469
TUBAP12	3.70181	-1.30674	0.521759	-2.50449	0.0122628	0.37469
RP11-116G8.7	107.076	1.6261	0.649257	2.50456	0.0122605	0.37469
SAMD13	43.3318	0.692239	0.276439	2.50413	0.0122752	0.374727
SLC9A3	225.313	-0.629422	0.251771	-2.49998	0.01242	0.37497
CEP70	674.645	0.555577	0.222191	2.50044	0.0124038	0.37497
APC2	320.419	-0.634767	0.253552	-2.5035	0.0122973	0.37497
EQTN	3.0461	1.5328	0.612994	2.50051	0.0124013	0.37497
MELK	704.601	0.580968	0.232408	2.49978	0.0124271	0.37497
MYADML2	11.4271	-1.40621	0.562556	-2.49968	0.0124306	0.37497
NPIPB6	14.147	0.709898	0.283832	2.50112	0.0123801	0.37497
TRGC1	28.9853	-1.46674	0.58683	-2.49943	0.0124392	0.37497
RP11-174G6.1	19.173	-0.634945	0.254006	-2.49973	0.0124288	0.37497
ID2-AS1	71.2202	0.6974	0.278671	2.50259	0.0123288	0.37497
RP5-1101C3.1	52.6111	-0.984605	0.393702	-2.50089	0.0123883	0.37497
UVRAG-DT	39.2105	0.677023	0.27061	2.50184	0.012355	0.37497
CTD-3162L10.1	94.2792	0.85888	0.343271	2.50204	0.0123478	0.37497
CTC-507E2.2	13.933	-0.958203	0.382812	-2.50307	0.0123122	0.37497
CLCA4	2574.8	0.974731	0.391336	2.49078	0.0127463	0.375737
MOXD1	252.088	1.42241	0.569545	2.49745	0.0125089	0.375737
DOCK3	287.263	0.908071	0.364294	2.49269	0.012678	0.375737
OCA2	90.7175	1.32667	0.531933	2.49406	0.0126292	0.375737
CEP89	1429	0.531363	0.212972	2.49499	0.0125961	0.375737
RPAP2	1136.36	0.493935	0.197876	2.49619	0.0125536	0.375737
FAAP24	145.941	0.705632	0.283097	2.49254	0.0126832	0.375737
PPP1R3D	753.818	-0.521653	0.209167	-2.49395	0.0126331	0.375737
SLCO1B1	41.2832	2.44598	0.982264	2.49014	0.0127691	0.375737
SLC37A2	1002.29	-0.555883	0.222759	-2.49544	0.01258	0.375737
TBX3	783.422	1.0215	0.410255	2.48992	0.0127773	0.375737
MMP13	1486.05	-0.783768	0.314689	-2.49061	0.0127523	0.375737
ADAM12	1162.3	-0.990265	0.3977	-2.48998	0.012775	0.375737
NCAM2	56.1383	-1.25796	0.504612	-2.49293	0.0126695	0.375737
MXRA8	1773.08	-0.808899	0.324066	-2.49609	0.012557	0.375737
KRT75	27.8224	1.23926	0.49748	2.49107	0.0127358	0.375737
GPR1	26.1026	-1.09867	0.440051	-2.4967	0.0125356	0.375737
OR52E6	6.04069	-2.84144	1.14107	-2.49016	0.0127685	0.375737
UGT2B11	23.8755	-2.51899	1.00893	-2.4967	0.0125354	0.375737
MPRIPP1	20.4341	0.585697	0.235155	2.49068	0.0127497	0.375737
LINC02840	2.86269	1.98315	0.794751	2.49531	0.0125848	0.375737
OR2S1P	25.1119	2.33575	0.93744	2.49162	0.0127161	0.375737
LINC01882	6.31264	1.13597	0.455491	2.49395	0.0126329	0.375737
RP11-252E2.2	2.65386	2.04876	0.821602	2.49362	0.0126448	0.375737
GTF2IP1	213.69	-0.612139	0.245411	-2.49434	0.0126192	0.375737
CH507-9B2.1	100.279	-0.838943	0.336813	-2.49083	0.0127447	0.375737
RP11-5O23.2	5.65424	1.94255	0.777877	2.49725	0.012516	0.375737
RP11-648O15.2	5.46908	-1.25866	0.505142	-2.49169	0.0127138	0.375737
TRIM3	747.66	-0.629697	0.253008	-2.48884	0.0128159	0.376541
ATP8A2	94.1761	0.862524	0.346612	2.48844	0.0128304	0.376639
LINC01748	11.7608	-1.24522	0.500577	-2.48757	0.0128618	0.376924
LINC02475	5.57329	1.48261	0.59616	2.48693	0.0128849	0.376924
CD44-AS1	46.6042	-0.910467	0.366082	-2.48706	0.0128803	0.376924
RP11-66B24.7	129.156	0.9192	0.369595	2.48704	0.0128809	0.376924
RAD18	608.883	0.560327	0.225434	2.48554	0.0129353	0.377413
CACNG5	3.78135	1.82545	0.734403	2.48562	0.0129326	0.377413
RP11-616M22.1	8.40963	-1.58243	0.636588	-2.4858	0.0129261	0.377413
COL23A1	95.0325	0.847729	0.341343	2.48351	0.0130094	0.377936
BCL9	1480.19	0.600549	0.241762	2.48404	0.01299	0.377936
RAB19	135.7	-0.679878	0.273738	-2.48368	0.0130033	0.377936
FAM102A	4107.15	-0.537811	0.216537	-2.48369	0.0130029	0.377936
PROKR1	2.65273	1.45504	0.585761	2.48401	0.0129912	0.377936
MEP1A	29.0776	0.845426	0.340532	2.48266	0.0130404	0.378099
SLC22A5	717.7	-0.616687	0.248363	-2.483	0.013028	0.378099
C1orf141	96.3616	0.971813	0.391476	2.48244	0.0130488	0.378099
ALOX5AP	143.914	-0.87107	0.351173	-2.48046	0.0131213	0.378287
INTS3	4083.5	0.544119	0.219417	2.47983	0.0131443	0.378287
SPAG17	923.886	0.891946	0.35963	2.48018	0.0131317	0.378287
WFDC5	26.915	-0.91193	0.367832	-2.4792	0.0131677	0.378287
KB-1552D7.2	4.67254	2.00846	0.809753	2.48033	0.0131259	0.378287
Y_RNA.441	2.84872	-1.23921	0.49974	-2.47971	0.0131488	0.378287
AGK-DT	10.8209	1.16866	0.471236	2.48	0.0131383	0.378287
CTC-459F4.7	4.65289	-1.95909	0.789463	-2.48154	0.0130815	0.378287
RP3-406P24.4	8.43384	1.06025	0.427446	2.48044	0.0131221	0.378287
RP11-674P19.3	8.75139	-1.21014	0.488101	-2.47929	0.0131646	0.378287
MIR203A	4.59977	-1.50166	0.606046	-2.4778	0.0132193	0.379148
LINC01471	4.776	-1.58938	0.641452	-2.47778	0.0132202	0.379148
AC006042.8	28.9165	-0.899203	0.363016	-2.47704	0.0132478	0.379617
CERS3-AS1	16.1436	1.16977	0.472319	2.47665	0.0132622	0.379706
RP11-147K16.3	3.42586	-3.48473	1.40749	-2.47585	0.0132918	0.379907
RP5-1063M23.4	14.2318	-0.890621	0.359721	-2.47586	0.0132914	0.379907
C19orf47	802.083	0.643015	0.259798	2.47506	0.0133215	0.380135
S1PR5	274.712	-0.712827	0.288007	-2.47503	0.0133224	0.380135
MAGEH1	310.997	0.623786	0.252098	2.47438	0.0133467	0.380504
LIN9	330.191	0.527275	0.213144	2.47379	0.0133688	0.380811
REEP2	89.6305	0.650261	0.262985	2.47261	0.0134129	0.381087
WASF3	173.92	0.704507	0.284957	2.47233	0.0134237	0.381087
DPP10-AS1	10.5784	1.3994	0.565942	2.4727	0.0134097	0.381087
HNRNPA1P50	19.45	-0.807961	0.326688	-2.47319	0.0133913	0.381087
CTB-129P6.11	12.8517	0.908166	0.367455	2.4715	0.0134546	0.381464
RP11-582J16.7	41.6342	-0.751676	0.304154	-2.47137	0.0134597	0.381464
CAMK2A	40.0029	-0.945139	0.382505	-2.47092	0.0134766	0.381507
AKAP9	6931.12	-0.537504	0.217549	-2.47073	0.0134839	0.381507
RP11-234K24.6	7.28297	-0.804032	0.325493	-2.4702	0.0135039	0.381751
PEX1	801.423	-0.532645	0.21572	-2.46915	0.0135435	0.382206
SCX	240.426	0.765681	0.310134	2.46887	0.013554	0.382206
RP11-281A20.2	27.8816	-0.683268	0.276739	-2.469	0.0135493	0.382206
RP11-375N9.2	2.67727	-1.25512	0.508439	-2.46857	0.0135655	0.382208
MBOAT1	1820.03	0.689584	0.279434	2.46779	0.013595	0.3824
KLHDC7B-DT	33.3195	0.695942	0.281998	2.4679	0.0135908	0.3824
CACNG4	387.895	0.875211	0.354732	2.46725	0.0136157	0.38266
RAB30	518.953	-0.560192	0.227106	-2.46665	0.0136382	0.382973
CRTAC1	59.5764	1.08251	0.439003	2.46583	0.0136697	0.383055
FNBP1L	2670.13	0.559063	0.226689	2.46621	0.013655	0.383055
PLA2R1	992.681	-0.595825	0.241718	-2.46496	0.0137029	0.383055
MIR4435-2HG	1505.83	-0.52964	0.214861	-2.46504	0.0136997	0.383055
MT1X	365.002	-0.708523	0.287425	-2.46507	0.0136985	0.383055
EIF3FP3	21.3745	-0.599881	0.24338	-2.46479	0.0137094	0.383055
LINC02499	8.79332	2.38886	0.969406	2.46425	0.0137302	0.383317
MESTP1	3.38411	-1.55098	0.629696	-2.46306	0.0137757	0.384268
UPK2	57.1724	-0.653659	0.265429	-2.46265	0.0137913	0.384386
TNS1-AS1	19.0619	0.755601	0.306969	2.46149	0.013836	0.385312
HRG	31.0034	1.84269	0.748953	2.46035	0.0138801	0.385582
TMEM150A	478.494	-0.562673	0.228683	-2.46049	0.0138747	0.385582
LNC-LBCS	149.889	0.77423	0.314608	2.46093	0.0138576	0.385582
PPP1R1B	1333.29	-1.12709	0.458226	-2.45967	0.0139063	0.385824
RNU6-652P	8.46751	-0.82747	0.336434	-2.45953	0.0139117	0.385824
MGAT4A	1658.84	-0.565842	0.230206	-2.45798	0.0139721	0.386046
HAO1	11.9342	2.12283	0.863692	2.45785	0.0139771	0.386046
TEX29	17.5355	1.07095	0.435708	2.45795	0.0139734	0.386046
LINC01426	35.9508	-0.743424	0.302345	-2.45886	0.0139379	0.386046
LINC02391	5.74573	-1.13929	0.463382	-2.45864	0.0139465	0.386046
RUNDC3B	51.7756	-0.645371	0.262691	-2.45677	0.0140192	0.386199
SFRP4	752.105	-1.30914	0.532985	-2.45625	0.0140396	0.386199
PSMA1	421.802	-0.498303	0.20278	-2.45736	0.0139961	0.386199
PRADC1	363.623	-0.60356	0.245784	-2.45565	0.014063	0.386199
DUSP15	54.9464	0.979157	0.398579	2.45662	0.0140252	0.386199
ZFP82	369.304	0.53272	0.216932	2.45571	0.0140608	0.386199
MYH6	5.08378	-1.4982	0.609959	-2.45624	0.0140401	0.386199
SRP19	454.055	-0.501608	0.204293	-2.45534	0.0140753	0.38622
SLC31A2	47.3187	-0.584566	0.238215	-2.45394	0.0141301	0.387172
EGFL7	761.088	-0.779585	0.317772	-2.45328	0.014156	0.387172
ZNF529	595.859	0.521159	0.21241	2.45355	0.0141454	0.387172
RP11-804H8.7	4.70685	-1.16541	0.475021	-2.45338	0.0141519	0.387172
RN7SL688P	5.89722	-0.998663	0.40714	-2.45287	0.0141721	0.387297
EEF1A2	655.022	-1.58659	0.647084	-2.45191	0.01421	0.387359
MIR590	20.5654	-0.748525	0.305278	-2.45195	0.0142086	0.387359
IL9RP3	42.7086	-0.712089	0.290419	-2.45193	0.0142091	0.387359
TSPAN19	178.353	0.985229	0.401912	2.45136	0.0142319	0.387359
RP11-102N12.3	99.8759	-0.683625	0.278876	-2.45136	0.0142317	0.387359
EDN1	333.792	0.727997	0.297271	2.44893	0.0143281	0.388218
P2RX6	24.898	-0.815638	0.332966	-2.44961	0.0143011	0.388218
ZNF557	588.066	0.468348	0.191238	2.44902	0.0143244	0.388218
LINC01285	55.4707	0.805984	0.32897	2.45002	0.0142847	0.388218
ACVR2B-AS1	68.0831	0.645818	0.263727	2.44882	0.0143327	0.388218
KB-1440D3.13	5.86668	-1.17208	0.478505	-2.44946	0.014307	0.388218
CTD-2201E18.6	27.2998	-1.01893	0.416311	-2.44752	0.0143843	0.389301
CNTLN	430.839	0.561156	0.229348	2.44675	0.0144152	0.389513
HBA1	390.852	1.61461	0.659858	2.44691	0.0144086	0.389513
LEPROTL1	897.696	-0.530595	0.216925	-2.44598	0.0144457	0.389594
CTSD	9940.19	-0.569045	0.233147	-2.44071	0.0146582	0.389594
SLC66A2	2544	-0.52563	0.215213	-2.44237	0.0145912	0.389594
ADM2	793.881	0.636274	0.260107	2.4462	0.0144371	0.389594
LYZL2	2.92456	-2.21993	0.909459	-2.44093	0.0146494	0.389594
ALAS2	252.483	1.49339	0.611576	2.44186	0.0146116	0.389594
TMEM65	1475.42	0.48877	0.199917	2.44486	0.0144908	0.389594
ZNF22	322.699	0.539938	0.220905	2.44421	0.014517	0.389594
SOCS6	1674.13	-0.575426	0.23546	-2.44384	0.014532	0.389594
XKRX	207.169	-0.712317	0.291776	-2.44132	0.0146338	0.389594
FAM133CP	6.49997	-1.16727	0.478266	-2.44064	0.0146614	0.389594
VSIG10L	205.652	-0.817767	0.334435	-2.44522	0.0144764	0.389594
RNF133	12.6243	-1.03206	0.422299	-2.44392	0.0145286	0.389594
RPL12P49	5.52226	-1.16605	0.477234	-2.44335	0.0145518	0.389594
LINC01914	7.07506	1.34388	0.550458	2.44139	0.0146308	0.389594
RP11-108O10.2	7.8634	1.18248	0.483944	2.44342	0.0145489	0.389594
TSPAN18-AS1	3.17634	1.29557	0.530737	2.44107	0.0146436	0.389594
RP11-486O13.4	5.34432	-0.983983	0.402895	-2.44228	0.0145949	0.389594
CTD-3088G3.6	6.05982	-1.10304	0.451529	-2.44291	0.0145695	0.389594
RP11-226E21.4	54.2068	-0.696585	0.284992	-2.44422	0.0145164	0.389594
RP11-265I24.1	2.71506	-2.09763	0.858328	-2.44386	0.0145311	0.389594
SLC13A2	302.348	-0.709564	0.290776	-2.44024	0.0146776	0.389714
STXBP1	850.975	-0.530657	0.217528	-2.43949	0.0147079	0.390045
CHAF1A	1005.99	0.488042	0.200086	2.43916	0.0147214	0.390045
RP11-160E2.6	99.5171	1.08242	0.443782	2.43908	0.0147248	0.390045
PJVK	53.8708	0.599174	0.245737	2.43828	0.0147575	0.390603
HGFAC	42.3109	1.2087	0.496167	2.43608	0.0148473	0.392576
LINC02181	5.33555	1.51546	0.622137	2.43589	0.0148554	0.392576
NFIX	6340.87	0.734714	0.302051	2.43242	0.0149984	0.39296
MLC1	28.4213	0.921466	0.378811	2.43252	0.0149941	0.39296
BIN1	966.298	-0.742225	0.305082	-2.43287	0.0149798	0.39296
HENMT1	374.425	0.542521	0.223009	2.43273	0.0149854	0.39296
PLEKHG4	934.625	0.767175	0.315338	2.43286	0.01498	0.39296
SERTAD4-AS1	78.4692	0.624056	0.256293	2.43493	0.0148947	0.39296
TTLL1-AS1	9.99615	0.741526	0.304643	2.43408	0.0149297	0.39296
RP11-434H6.2	4.58986	1.51746	0.623693	2.43302	0.0149733	0.39296
LINC02188	387.093	1.05292	0.4325	2.4345	0.0149122	0.39296
LINC01002	62.7533	-0.573145	0.235541	-2.43331	0.0149613	0.39296
RP11-1430O6.2	8.80014	-1.09672	0.450818	-2.43274	0.0149852	0.39296
RTP3	5.07263	2.12258	0.872832	2.43184	0.0150225	0.393286
BUD23	1679.21	-0.518023	0.213084	-2.43108	0.015054	0.393499
KIFC3	1933.2	-0.54714	0.225165	-2.42995	0.0151008	0.393499
IGFBP1	46.5077	2.67562	1.10094	2.43031	0.0150861	0.393499
TRH	7.61647	-1.00255	0.412551	-2.43012	0.0150937	0.393499
HNF1A-AS1	2.96675	1.80468	0.742405	2.43086	0.015063	0.393499
RP11-114M1.3	2.66786	1.60726	0.661244	2.43067	0.0150711	0.393499
TFAP2E-AS1	22.8025	-0.724671	0.298296	-2.42937	0.0151251	0.393826
KCNN2	28.8263	1.03446	0.425981	2.42842	0.0151648	0.393923
CNTNAP5	5.73672	2.59455	1.06852	2.42816	0.0151756	0.393923
PLA2G2F	13.564	-1.9936	0.821032	-2.42817	0.0151753	0.393923
STXBP5-AS1	49.7999	-0.581234	0.239324	-2.42865	0.0151551	0.393923
SLC8A2	27.4581	-0.832423	0.343095	-2.42622	0.015257	0.394646
IQGAP3	2690.08	0.775127	0.319495	2.4261	0.0152622	0.394646
ZNF165	182.098	0.505561	0.208364	2.42634	0.0152521	0.394646
H4-16	719.98	-0.755009	0.311095	-2.42694	0.0152266	0.394646
FAM66B	56.0547	-0.766845	0.316044	-2.42638	0.0152501	0.394646
LINC01234	13.1994	-2.02114	0.833923	-2.42365	0.0153653	0.397007
ETFB	518.882	-0.584993	0.241404	-2.4233	0.0153803	0.397089
LINC00847	166.115	-0.498673	0.205818	-2.42289	0.0153978	0.397236
RNF38	1697.36	0.535643	0.221143	2.42215	0.0154288	0.397302
ADGRB1	175.292	-0.627977	0.259281	-2.42199	0.0154357	0.397302
CTD-2353F22.1	21.9557	-0.816856	0.337211	-2.42239	0.0154188	0.397302
HSD3B1	3.49664	-1.66965	0.689648	-2.42101	0.0154773	0.397763
RP11-874J12.4	13.2618	1.65069	0.681786	2.42112	0.0154728	0.397763
SNX13	1909.58	-0.45987	0.190144	-2.41853	0.0155833	0.39919
PLA2G4C	216.654	0.796907	0.329468	2.41877	0.0155732	0.39919
ARNTL	545.453	-0.550894	0.227826	-2.41805	0.015604	0.39919
FAM160A1	1823.79	-0.589681	0.243851	-2.4182	0.0155974	0.39919
BTF3P3	10.8302	-0.868686	0.359222	-2.41824	0.0155957	0.39919
CTD-2547L24.5	3.43758	-1.58285	0.654589	-2.41808	0.0156026	0.39919
SMC4	2312.89	0.422488	0.174768	2.41743	0.0156306	0.399324
LINC00552	5.39699	1.78129	0.736869	2.41737	0.015633	0.399324
MAP2K3	2227.52	-0.535693	0.22179	-2.41531	0.0157216	0.400069
CLUL1	31.9548	0.761113	0.315061	2.41577	0.0157022	0.400069
RP11-8L2.1	4.74468	-3.2324	1.3379	-2.41602	0.0156913	0.400069
DIO2-AS1	6.43215	-1.29517	0.536213	-2.41539	0.0157182	0.400069
LINC00639	100.825	-0.981974	0.406519	-2.41557	0.0157107	0.400069
KB-1995A5.5	11.4704	0.910311	0.377047	2.41432	0.0157647	0.400863
TOLLIP	2766.34	-0.552651	0.229255	-2.41064	0.0159247	0.401378
EEA1	1701.72	-0.542463	0.225087	-2.41001	0.015952	0.401378
PCYT1B	152.162	0.769777	0.319268	2.41106	0.0159061	0.401378
CCNJ	426.757	0.532951	0.221011	2.41143	0.0158903	0.401378
CFAP300	604.311	0.915411	0.379536	2.41192	0.0158686	0.401378
PPFIA2	35.7265	-1.29087	0.535568	-2.41029	0.0159401	0.401378
CBLC	957.5	0.660108	0.27361	2.41259	0.0158396	0.401378
KRT1	44.9832	-1.95073	0.809364	-2.4102	0.0159438	0.401378
RGPD1	12.5411	-0.958612	0.397663	-2.41062	0.0159255	0.401378
AC105461.1	3.74352	-1.21795	0.505166	-2.41098	0.0159098	0.401378
RP11-119J18.1	4.66767	-1.51334	0.627042	-2.41346	0.015802	0.401378
RP11-58K22.4	34.2208	-0.813909	0.337414	-2.4122	0.0158568	0.401378
PPIAP6	4.21971	-0.911517	0.377954	-2.41171	0.0158779	0.401378
RP11-63M22.3	35.0139	-0.577904	0.23978	-2.41014	0.0159463	0.401378
IGSF10	282.464	0.704122	0.292205	2.40968	0.0159663	0.401437
TCF4	3133	-0.585425	0.242989	-2.40926	0.0159847	0.401477
SNHG5	324.48	0.645678	0.268016	2.4091	0.0159918	0.401477
CCDC85A	31.256	1.01301	0.420868	2.40696	0.0160859	0.403238
FAM155A	57.3737	0.92657	0.384954	2.40696	0.0160858	0.403238
GHSR	3.0446	-1.41049	0.586553	-2.40471	0.0161854	0.404226
HTRA3	540.656	-1.11453	0.463429	-2.40497	0.0161736	0.404226
SRRM3	132.323	-0.710491	0.295354	-2.40556	0.0161478	0.404226
MGAT4C	2.86343	1.53705	0.638991	2.40543	0.0161534	0.404226
CARM1P1	27.0911	-2.78731	1.15898	-2.40497	0.0161737	0.404226
ELN	1950.74	0.89461	0.372381	2.40241	0.0162876	0.405274
GSTA3	42.7478	-0.817502	0.340185	-2.40311	0.0162562	0.405274
AC073842.19	2.97161	1.4375	0.598304	2.40262	0.0162781	0.405274
GAPDHP66	11.1868	2.22762	0.927023	2.40298	0.016262	0.405274
RP11-14G5.1	4.93826	3.41329	1.42048	2.40291	0.0162651	0.405274
OFD1	1962.12	-0.538879	0.224453	-2.40085	0.016357	0.406702
COL5A3	681.548	-0.750153	0.312509	-2.40042	0.0163762	0.406876
TNNC1	66.7215	-0.819929	0.34188	-2.39829	0.0164717	0.407296
ARHGEF2	4469.76	0.599373	0.2499	2.39845	0.0164646	0.407296
ESPNL	35.0387	-0.881775	0.367771	-2.39762	0.016502	0.407296
FGF11	38.519	0.606447	0.252777	2.39914	0.0164336	0.407296
GSTK1	3428.82	-0.506766	0.211327	-2.39802	0.0164838	0.407296
RP11-4C20.4	13.1392	-0.856547	0.356966	-2.39952	0.0164168	0.407296
AC094019.4	12.4773	-0.826773	0.344629	-2.39903	0.0164388	0.407296
ANXA8L1	490.86	-0.712838	0.297269	-2.39796	0.0164868	0.407296
PACRG-AS1	13.1651	0.762277	0.317897	2.39787	0.0164905	0.407296
PLAT	855.542	-0.649361	0.270878	-2.39724	0.0165189	0.407415
SHROOM2	906.551	-0.607421	0.253472	-2.39641	0.0165568	0.407431
ARL11	115.166	-0.655149	0.273398	-2.39632	0.0165606	0.407431
KCNIP1	31.7474	1.11708	0.466258	2.39584	0.0165825	0.407431
RP11-26P13.2	5.34616	-1.24793	0.520759	-2.39637	0.0165585	0.407431
ZNF728	10.6975	-1.64862	0.68818	-2.39562	0.0165923	0.407431
RIMBP3	22.7862	-0.807684	0.337136	-2.39572	0.0165877	0.407431
IQSEC2	825.883	-0.548141	0.228905	-2.39462	0.0166375	0.408053
ADAMTSL4-AS2	66.2993	-0.81361	0.339779	-2.39453	0.0166419	0.408053
SUCO	2842.69	0.608629	0.254254	2.39378	0.0166756	0.40835
ATP10D	1069.87	-0.708852	0.296151	-2.39355	0.0166863	0.40835
MIR3140	5.31592	-0.963873	0.402712	-2.39346	0.0166904	0.40835
TRAF1	689.565	0.813168	0.339847	2.39275	0.0167228	0.408549
AC007277.3	4.09056	1.20744	0.504617	2.39278	0.0167215	0.408549
CD82	5369.03	-0.545998	0.228417	-2.39035	0.0168323	0.409174
NGF	21.5967	1.05872	0.442709	2.39145	0.0167818	0.409174
TLCD3B	20.0518	-0.788735	0.329785	-2.39166	0.0167722	0.409174
MMP3	61.4356	-1.03324	0.432453	-2.38926	0.0168822	0.409174
UBXN7	2457.37	0.471471	0.197318	2.3894	0.016876	0.409174
HSD11B1L	165.328	0.569591	0.238365	2.38957	0.0168679	0.409174
RNF139	1087.94	0.47811	0.200093	2.38944	0.0168739	0.409174
LINC01320	8.30551	0.925898	0.38752	2.38929	0.016881	0.409174
RP11-17A4.2	8.23579	1.23655	0.517522	2.38936	0.0168778	0.409174
LINC01711	11.5163	-1.14438	0.478556	-2.39132	0.0167877	0.409174
RP11-185E8.2	11.3064	-1.18802	0.497211	-2.38937	0.0168771	0.409174
SLC4A8	307.845	-0.648875	0.271919	-2.38628	0.0170198	0.409314
SIL1	1312.11	-0.571926	0.23946	-2.3884	0.0169218	0.409314
ORMDL2	626.14	-0.537215	0.225039	-2.3872	0.016977	0.409314
IL20	4.46093	-2.03917	0.854216	-2.38718	0.016978	0.409314
CIP2A	390.971	0.474535	0.198797	2.38703	0.0169852	0.409314
PER1	1077.13	-0.53922	0.225921	-2.38676	0.0169976	0.409314
SORCS2	422.3	-0.713593	0.298928	-2.38717	0.0169787	0.409314
RRP7A	2055.05	0.583515	0.24436	2.38793	0.0169434	0.409314
ZNF273	454.244	-0.546082	0.228759	-2.38715	0.0169793	0.409314
SPCS2P3	2.8317	-1.26887	0.531746	-2.38624	0.0170218	0.409314
RNF225	53.2921	-0.689787	0.289058	-2.38633	0.0170177	0.409314
ENSG10010135867.1	3.80208	-1.06098	0.444757	-2.38553	0.0170544	0.409805
C9orf106	71.8507	-1.13613	0.476428	-2.38469	0.0170935	0.410452
AHRR	20.7235	-0.91396	0.383617	-2.38248	0.0171964	0.410487
DNAJC5	5989.76	-0.45272	0.18993	-2.38362	0.0171435	0.410487
GDF5	21.4345	1.00369	0.421131	2.38332	0.0171571	0.410487
DUSP2	262.972	-0.624748	0.262173	-2.38296	0.0171739	0.410487
PTGER1	29.0887	0.710269	0.29804	2.38313	0.0171661	0.410487
TLR7	197.856	-0.92453	0.387953	-2.3831	0.0171677	0.410487
RP4-669L17.4	60.148	-0.855711	0.35923	-2.38207	0.0172157	0.410487
RP11-434D9.1	7.12923	1.15958	0.4868	2.38204	0.017217	0.410487
ZNF285	172.205	0.574686	0.241052	2.38408	0.0171221	0.410487
SFXN4P1	12.3473	-1.47866	0.620581	-2.3827	0.0171863	0.410487
GLYATL1	120.676	1.12866	0.474018	2.38104	0.0172638	0.410854
SGCD	226.557	-1.20682	0.506769	-2.38141	0.0172465	0.410854
RP11-73M18.7	18.0793	-0.570437	0.239586	-2.38093	0.017269	0.410854
P3H2	310.597	-0.672016	0.282351	-2.38007	0.0173091	0.410962
DNMT3A	3039.72	0.575789	0.241872	2.38055	0.0172868	0.410962
GRIK4	27.6694	0.945004	0.397052	2.38005	0.0173102	0.410962
ITIH1	51.7445	1.17612	0.494346	2.37915	0.0173526	0.411677
CMB9-55F22.1	160.36	-0.602025	0.253189	-2.37777	0.0174179	0.412934
FOXP1	1469.44	-0.556569	0.23423	-2.37617	0.0174936	0.413041
POLR1E	826.48	0.565234	0.237841	2.37652	0.0174767	0.413041
SLC22A7	17.5553	1.3463	0.566489	2.37657	0.0174747	0.413041
PPP3CA	2086.94	-0.532537	0.224107	-2.37626	0.0174893	0.413041
GPM6A	15.8547	-1.34008	0.563981	-2.37612	0.017496	0.413041
ZNF80	5.44765	-1.66364	0.700077	-2.37636	0.0174843	0.413041
MYO3B	95.0496	0.934705	0.393638	2.37453	0.0175714	0.41395
ADGRF4	219.127	-0.843507	0.355208	-2.37468	0.017564	0.41395
SPATA3-AS1	5.79696	1.61629	0.680656	2.37461	0.0175674	0.41395
C6orf58	7.44358	-1.18769	0.500373	-2.3736	0.0176157	0.414702
SESN3	2714.08	-0.602328	0.253789	-2.37334	0.017628	0.414702
ZDHHC24	748.114	-0.535275	0.225576	-2.37293	0.0176478	0.414877
GCHFR	34.5821	-0.586691	0.247326	-2.37214	0.0176856	0.41528
UBXN2B	1043.97	0.554159	0.233636	2.37189	0.0176975	0.41528
LINC02280	14.3795	-0.930391	0.392316	-2.37154	0.0177143	0.41528
RP11-44N11.3	3.2663	1.13104	0.476899	2.37166	0.0177086	0.41528
RP11-461F16.3	5.68346	1.12161	0.473135	2.37059	0.0177596	0.415955
RP11-499F3.2	27.5874	-0.945813	0.399006	-2.37042	0.0177678	0.415955
ADAM20	38.503	-0.745863	0.31486	-2.36887	0.0178424	0.417093
CEACAM16	15.9487	1.3072	0.5518	2.36897	0.0178378	0.417093
WBP1LP2	13.9905	-0.683859	0.288714	-2.36864	0.0178536	0.417093
DEAF1	1339.88	-0.480987	0.203091	-2.36833	0.0178686	0.417153
CHRNA4	9.88979	1.13901	0.481095	2.36753	0.0179071	0.417707
RRN3P2	7.67176	-1.08626	0.459022	-2.36648	0.0179583	0.417707
CD36	1953.78	-0.829696	0.350668	-2.36605	0.0179792	0.417707
RGS20	107.215	-0.654283	0.276515	-2.36618	0.0179729	0.417707
TCEA1	2722.77	0.451821	0.190884	2.367	0.0179331	0.417707
RP1-69D17.4	78.769	-0.701573	0.296509	-2.36611	0.017976	0.417707
TEX41	76.1896	-0.985829	0.416646	-2.3661	0.0179764	0.417707
MDH2	4997.3	-0.543119	0.229615	-2.36534	0.0180134	0.417881
MMP17	140.984	-0.902917	0.381822	-2.36476	0.0180417	0.417881
AC009264.1	5.24083	2.6128	1.10498	2.36457	0.0180511	0.417881
LINC02428	11.3443	2.31441	0.978445	2.36539	0.018011	0.417881
RP11-522N14.2	6.50527	0.916645	0.387693	2.36436	0.0180613	0.417881
RP11-110C15.5	31.6795	0.754566	0.319051	2.36503	0.0180284	0.417881
UCN2	18.7355	-0.673939	0.285081	-2.36403	0.0180773	0.417966
KCNT1	92.4238	-0.870292	0.368288	-2.36308	0.0181239	0.417974
CD1A	18.2112	1.79126	0.758235	2.3624	0.018157	0.417974
FANCB	165.965	0.643516	0.272446	2.36199	0.0181771	0.417974
LY86-AS1	19.0696	-1.00693	0.426258	-2.36225	0.0181642	0.417974
RP3-400B16.3	2.83443	1.08111	0.457701	2.36204	0.0181749	0.417974
GBA3	9.9681	1.71798	0.727082	2.36284	0.0181357	0.417974
KRT8P34	6.65533	-1.65678	0.701315	-2.36238	0.0181578	0.417974
POLR3GP1	3.60703	-1.43185	0.606029	-2.36268	0.0181434	0.417974
BRINP1	46.795	-1.51918	0.643471	-2.36092	0.0182296	0.418323
ZRANB3	261.153	0.485713	0.205715	2.3611	0.0182208	0.418323
CHP1	3846.69	-0.583256	0.247043	-2.36095	0.0182283	0.418323
LINC02097	53.8241	0.989269	0.4191	2.36046	0.0182522	0.418556
TATDN1	498.247	0.461144	0.195444	2.35946	0.0183014	0.419398
CRISPLD1	469.436	0.797414	0.338309	2.35706	0.0184203	0.419501
STYXL1	919.546	-0.573719	0.243337	-2.35772	0.0183877	0.419501
FGD4	1264.29	-0.70152	0.297482	-2.3582	0.018364	0.419501
SCAPER	731.698	-0.527748	0.223941	-2.35664	0.0184412	0.419501
HAUS6	1029.37	0.534676	0.22687	2.35675	0.0184356	0.419501
UNC93B2	3.57045	-1.34566	0.570805	-2.35749	0.0183991	0.419501
PMEL	100.319	-0.744546	0.31587	-2.35713	0.0184168	0.419501
CD300E	70.9681	0.97364	0.412874	2.3582	0.0183636	0.419501
SNORD38D	4.1403	-1.18768	0.50363	-2.35824	0.018362	0.419501
RP11-398K22.12	235.914	0.606131	0.256992	2.35856	0.0183458	0.419501
RP11-195F19.9	75.9134	0.602321	0.255589	2.3566	0.018443	0.419501
AC110619.2	203.314	-0.663047	0.281419	-2.35608	0.0184689	0.419618
NCKAP5-AS2	29.9888	0.937272	0.397824	2.356	0.0184731	0.419618
TCF19	1026.24	0.611437	0.259563	2.35564	0.018491	0.419741
OLFM4	175.626	-1.4866	0.631361	-2.3546	0.0185425	0.419948
PBX1	5996.19	0.634721	0.269591	2.35438	0.0185535	0.419948
LINC00840	10.9593	1.25587	0.533302	2.3549	0.0185278	0.419948
SOCS2-AS1	46.2235	-0.815869	0.346425	-2.35511	0.0185173	0.419948
RP11-232L2.3	3.75287	-1.89657	0.805611	-2.3542	0.0185625	0.419948
AP1S3	316.459	-0.596012	0.253278	-2.35319	0.018613	0.420807
FAM214A	1962.26	-0.621269	0.264068	-2.35269	0.0186382	0.420913
SPINT4	3.30792	-1.82452	0.775575	-2.35247	0.0186493	0.420913
RP11-5C23.2	17.69	-0.582018	0.24742	-2.35235	0.0186552	0.420913
AC007327.5	2.6772	-1.67844	0.713786	-2.35146	0.0187	0.421611
MIR3183	3.95519	-1.16172	0.49409	-2.35123	0.0187112	0.421611
GABRR1	4.90994	0.998632	0.424809	2.35078	0.0187341	0.421816
DCLRE1CP1	3.48899	-1.67483	0.712525	-2.35056	0.0187454	0.421816
RP11-158I23.1	8.28763	-0.822216	0.349895	-2.34989	0.0187788	0.422285
PHEX-AS1	3.71449	-1.55682	0.662629	-2.34947	0.0188003	0.422485
ST3GAL4	1208.02	-0.595459	0.253553	-2.34846	0.0188514	0.42335
ATG12P1	5.20764	-0.970917	0.413484	-2.34814	0.0188675	0.423431
RPL37A-DT	34.3536	0.662445	0.282241	2.34709	0.0189207	0.42434
RP11-67L3.2	11.5139	-0.919344	0.39176	-2.3467	0.0189405	0.424501
AKT3	1340.32	0.797245	0.339811	2.34614	0.0189689	0.424806
KCND3	166.158	0.696443	0.296881	2.34586	0.0189831	0.424806
MARK2P15	2.86359	-3.29835	1.40618	-2.34561	0.0189961	0.424806
KRT8P46	79.5696	-0.785669	0.334977	-2.34544	0.0190046	0.424806
DHX33	1031.52	0.478507	0.204055	2.34499	0.0190275	0.424898
PIGC	836.312	0.52533	0.224081	2.34437	0.0190592	0.424898
FGF3	19.362	4.41135	1.88135	2.34478	0.0190382	0.424898
RP11-159H10.3	4.30616	1.46318	0.624125	2.34437	0.0190592	0.424898
C9orf139	54.7085	-0.850148	0.362722	-2.3438	0.0190882	0.425262
GTF2H1	1483.41	-0.515152	0.21985	-2.34319	0.0191195	0.425396
PIDD1	657.205	-0.515597	0.22002	-2.34341	0.0191083	0.425396
ANKS6	1256.9	0.576167	0.245926	2.34285	0.019137	0.425505
SSTR2	87.7791	0.640632	0.273513	2.34224	0.0191684	0.425922
AC012456.3	6.81911	1.62306	0.693193	2.34142	0.0192104	0.42629
RN7SKP151	4.85501	-1.16706	0.498435	-2.34146	0.0192087	0.42629
NDNF	37.0262	-1.32071	0.564212	-2.34081	0.0192419	0.426708
RP11-148O21.2	12.3201	-1.90098	0.812495	-2.33969	0.0193	0.427715
MIOS	1083.12	-0.468453	0.200253	-2.33931	0.0193194	0.427738
ATP4B	7.87559	0.976282	0.417362	2.33917	0.0193265	0.427738
PNPLA2	2729.29	-0.527747	0.225682	-2.33845	0.0193637	0.42828
ZMYM1	479.413	0.400607	0.171367	2.33771	0.0194024	0.428573
RP3-468B3.2	4.12397	1.40488	0.600906	2.33794	0.0193905	0.428573
DIAPH2-AS1	29.8066	-0.569475	0.243659	-2.33718	0.01943	0.4288
TMEM14B-DT	27.6635	0.550504	0.235558	2.33702	0.0194382	0.4288
OR52N4	6.72047	-1.2596	0.539365	-2.33534	0.0195258	0.430449
EHD4-AS1	30.6423	-0.706758	0.302681	-2.33499	0.0195439	0.430567
KIF1A	1869.28	1.5763	0.675199	2.33457	0.0195659	0.43077
EGR3	187.224	-0.804179	0.344557	-2.33395	0.0195983	0.431201
HJURP	531.935	0.59486	0.254944	2.3333	0.0196324	0.431669
BICC1	437.388	-0.764118	0.327549	-2.33284	0.0196567	0.43192
RP11-137M6.3	3.83412	-1.96198	0.841233	-2.33227	0.0196866	0.432297
RNU6-94P	5.31406	-1.11178	0.476767	-2.33192	0.0197051	0.43242
RP11-541E12.1	5.08542	1.53008	0.656388	2.33106	0.0197502	0.433127
RIF1	3814.24	0.501468	0.21538	2.32829	0.0198967	0.433181
CFHR2	41.6212	3.07232	1.31822	2.33065	0.0197718	0.433181
KYNU	1295.94	-0.833364	0.358091	-2.32724	0.0199525	0.433181
TIMM10B	843.481	-0.445471	0.191338	-2.32819	0.0199019	0.433181
FHOD1	1000.32	-0.619002	0.26598	-2.32725	0.0199518	0.433181
BARD1	723.477	0.488574	0.209946	2.32714	0.0199578	0.433181
CFAP251	1642.75	0.815031	0.35011	2.32793	0.0199158	0.433181
ZBBX	962.778	0.911508	0.391427	2.32868	0.0198761	0.433181
CD200R1L	35.2481	0.883278	0.379511	2.32741	0.0199436	0.433181
CES5AP1	9.88149	1.58715	0.681491	2.32893	0.0198626	0.433181
RP11-495P10.9	16.5555	0.828881	0.355767	2.32984	0.0198146	0.433181
MNX1-AS2	10.3203	-1.62837	0.699733	-2.32712	0.0199587	0.433181
RP11-149I9.2	5.84069	-0.984542	0.422936	-2.32788	0.0199187	0.433181
LRRC37A9P	31.0506	0.786803	0.337662	2.33015	0.0197983	0.433181
RP11-443B20.1	80.2158	0.6087	0.261517	2.32758	0.0199346	0.433181
RP13-726E6.4	11.4163	-0.688667	0.295738	-2.32864	0.0198781	0.433181
ZNF793	605.721	0.561856	0.241473	2.32679	0.0199764	0.433286
ADSS1	336.675	-0.63825	0.274407	-2.32592	0.0200227	0.43401
H2BC10	364.553	-1.00611	0.432674	-2.32532	0.0200548	0.434427
EXOC3L4	92.0727	0.769219	0.330872	2.32482	0.0200815	0.434724
MEIS2	578.231	-0.613703	0.264094	-2.3238	0.020136	0.435624
FAM83G	1499.49	0.600866	0.25862	2.32336	0.02016	0.435863
ADAM20P1	29.9912	-0.709055	0.305256	-2.32282	0.0201889	0.435927
RP11-758N13.1	9.22716	-1.11255	0.478966	-2.32283	0.0201885	0.435927
EGOT	39.94	0.899478	0.387323	2.32229	0.0202172	0.436259
NECAB2	18.7515	0.90907	0.391502	2.322	0.0202327	0.436313
RP11-505K9.6	2.96964	-1.24888	0.537954	-2.32154	0.0202577	0.436571
RP11-669E14.4	4.43973	1.43089	0.616438	2.32122	0.0202749	0.436663
AC009784.3	4.10878	-1.11464	0.480413	-2.32017	0.0203318	0.437608
ARHGAP40	170.621	-0.722936	0.31172	-2.31918	0.0203852	0.438168
HMX3	6.6636	2.51561	1.08464	2.31931	0.0203781	0.438168
FGF12-AS2	5.32583	-1.21487	0.523882	-2.31897	0.0203969	0.438168
RSPH4A	1717.07	0.878331	0.378809	2.31866	0.0204133	0.43824
TYW1	744.854	-0.507599	0.219006	-2.31774	0.0204635	0.438759
SLC2A9-AS1	12.5878	-0.688114	0.296861	-2.31797	0.0204512	0.438759
C1QTNF3	92.2872	-0.711249	0.306919	-2.31738	0.0204829	0.438775
TMEM164	2439.63	-0.60364	0.260526	-2.31701	0.0205034	0.438775
RN7SL851P	6.88582	-0.918656	0.396458	-2.31716	0.0204951	0.438775
CTB-131B5.5	56.5754	-0.733694	0.3167	-2.31668	0.020521	0.438873
NID2	675.251	-0.835182	0.361001	-2.31352	0.0206943	0.439482
HSPA2	700.843	-0.591276	0.255318	-2.31585	0.0205666	0.439482
ESPL1	986.197	0.599131	0.258862	2.31448	0.0206416	0.439482
POGK	3824.88	0.564488	0.243784	2.31552	0.0205844	0.439482
LYPD1	54.5453	0.676105	0.29228	2.31321	0.0207112	0.439482
TRIM63	4.75527	-1.9508	0.843275	-2.31337	0.0207025	0.439482
LRRC36	25.3257	0.605871	0.261847	2.31383	0.0206768	0.439482
VPS72	1321.73	0.488801	0.211152	2.31493	0.0206168	0.439482
RAB3B	312.515	-0.814361	0.35176	-2.3151	0.0206073	0.439482
RP5-1041C10.3	35.6884	-0.755565	0.326652	-2.31306	0.0207193	0.439482
PCED1B-AS1	110.31	-0.80124	0.346259	-2.31399	0.0206685	0.439482
CTB-161M19.4	5.87651	0.793992	0.343248	2.31317	0.0207132	0.439482
RP11-157H4.1	3.67198	-1.11883	0.483572	-2.31367	0.020686	0.439482
LINC01883	9.25704	1.74406	0.754214	2.31242	0.0207546	0.43972
RP11-241F15.10	4.15067	-1.85222	0.801001	-2.31238	0.0207567	0.43972
NGFR	455.572	0.698143	0.302296	2.30947	0.0209177	0.440082
SLC1A5	5036.66	-0.561978	0.243171	-2.31104	0.0208305	0.440082
WNT5B	296.527	-0.627099	0.271492	-2.30983	0.0208978	0.440082
RCC2	8067.41	0.518781	0.224623	2.30956	0.0209123	0.440082
AC092155.4	6.23883	-1.06138	0.459341	-2.31066	0.0208519	0.440082
RP11-504G3.4	71.0928	-0.662094	0.286643	-2.30982	0.0208982	0.440082
COILP1	12.381	-0.806887	0.349257	-2.31029	0.0208719	0.440082
RP11-830F9.7	32.2051	-1.17712	0.509243	-2.31151	0.0208049	0.440082
RP11-425D17.2	6.15589	-0.802981	0.347479	-2.31088	0.0208396	0.440082
UBE2Q2P6	9.05401	1.02714	0.444645	2.31003	0.0208866	0.440082
RP11-405M12.2	2.99822	4.09976	1.77346	2.31173	0.0207928	0.440082
AC024592.9	12.7451	-0.882156	0.382051	-2.309	0.0209435	0.440351
RP11-173A6.3	4.64045	1.0588	0.458723	2.30814	0.0209915	0.441084
CTSLP3	4.88267	1.01862	0.441373	2.30785	0.0210075	0.441144
RP1-27K12.2	24.1917	1.14747	0.4973	2.3074	0.0210327	0.441156
LINC01237	63.3103	-0.818714	0.354862	-2.30713	0.0210474	0.441156
RP1-68D18.2	68.7065	-0.844958	0.366205	-2.30734	0.0210359	0.441156
OSBPL5	1901.76	-0.503033	0.218119	-2.30623	0.0210976	0.441168
HERC3	40.8091	-0.612785	0.265714	-2.30618	0.0211004	0.441168
LINC02831	6.65265	1.461	0.63338	2.30668	0.0210726	0.441168
NANOGP7	8.78386	-1.04814	0.454444	-2.30641	0.0210875	0.441168
KCNG2	75.3071	-0.718791	0.311784	-2.30542	0.0211433	0.44179
AC011288.2	25.1186	-1.62411	0.704661	-2.30481	0.021177	0.442219
CHL1-AS1	4.16126	-1.22002	0.529455	-2.30429	0.0212064	0.442559
HMGXB4	919.771	0.479514	0.208121	2.30402	0.0212217	0.442603
MSH2	1548.35	0.454821	0.197468	2.30326	0.021264	0.442687
GON4L	3030.46	0.487492	0.211654	2.30324	0.0212651	0.442687
CLRN1	2.81993	1.51712	0.658845	2.3027	0.0212958	0.442687
PHETA2	503.734	0.534152	0.23192	2.30318	0.0212689	0.442687
AC007078.4	18.4193	-0.692246	0.300675	-2.30231	0.0213178	0.442687
RP11-252I14.2	15.3104	-0.803479	0.348892	-2.30294	0.021282	0.442687
CTC-359D24.5	16.3003	0.54658	0.237402	2.30234	0.0213163	0.442687
VTN	195.98	0.974718	0.423522	2.30146	0.0213657	0.442881
BCAS4	333.56	-0.602463	0.2618	-2.30123	0.0213785	0.442881
CRTC2	1197.59	0.493237	0.214369	2.30087	0.0213987	0.442881
PPIAP2	11.8521	-0.889181	0.38638	-2.30131	0.0213739	0.442881
KRT18P4	46.7044	-0.752428	0.327037	-2.30074	0.0214062	0.442881
WI2-85898F10.2	15.5735	-0.748927	0.325471	-2.30106	0.0213884	0.442881
ARHGAP15	172.217	-0.806716	0.350847	-2.29934	0.0214858	0.442895
CAMK2N1	523.713	-0.960613	0.417754	-2.29947	0.021478	0.442895
RNF181	1065.8	-0.523722	0.227705	-2.3	0.0214481	0.442895
F2R	1044.08	-0.547798	0.238201	-2.29973	0.0214637	0.442895
RP11-445O3.1	3.57336	2.12347	0.923426	2.29956	0.0214731	0.442895
RP13-143G15.4	42.8834	-0.851493	0.37016	-2.30034	0.0214291	0.442895
WIF1	10.1128	1.49787	0.651875	2.29779	0.0215736	0.443616
GREM2	23.7279	1.25498	0.546085	2.29814	0.0215541	0.443616
HAUS5	928.607	0.516741	0.224873	2.29792	0.0215662	0.443616
RP11-14H3.7	11.3129	0.64913	0.28249	2.29789	0.0215683	0.443616
ZNF887P	33.1662	0.728667	0.317158	2.29749	0.0215908	0.443699
PEMT	309.16	0.513738	0.223795	2.29557	0.0217005	0.44386
UEVLD	1081.13	-0.554441	0.241507	-2.29576	0.0216896	0.44386
USP1	1992.14	0.445217	0.19401	2.29481	0.0217437	0.44386
IVL	697.844	-0.727876	0.317142	-2.29511	0.0217269	0.44386
PKP3	6024.78	-0.556192	0.242365	-2.29485	0.0217418	0.44386
GSAP	584.233	-0.551278	0.240067	-2.29635	0.0216558	0.44386
HIBCH	1012.18	-0.511447	0.222843	-2.2951	0.0217277	0.44386
CKMT1A	180.202	-0.690034	0.300573	-2.29573	0.0216916	0.44386
LINC02607	34.8038	0.984824	0.429053	2.29534	0.0217135	0.44386
RP11-803D5.4	29.1919	-0.738869	0.32196	-2.29491	0.0217385	0.44386
MIR6772	4.25328	-1.14425	0.498594	-2.29496	0.0217354	0.44386
MGAT3-AS1	23.7193	0.821201	0.358022	2.29372	0.0218068	0.444878
POTEKP	13.1349	-1.95591	0.85308	-2.29277	0.0218615	0.445723
KDM1A	3183.34	0.468727	0.20453	2.29173	0.0219213	0.446131
CALML5	3824.07	-1.31089	0.571903	-2.29215	0.0218972	0.446131
NRAD1	83.3075	-0.749614	0.327073	-2.29189	0.0219121	0.446131
LINC00707	60.6906	0.994785	0.434166	2.29125	0.0219487	0.446149
CTD-2282P23.2	9.47748	-0.986471	0.430533	-2.29128	0.0219474	0.446149
CALCRL	519.055	-0.610944	0.266793	-2.28995	0.022024	0.446906
CCDC183-AS1	122.141	-0.665295	0.290521	-2.29	0.0220211	0.446906
AC015849.16	30.5047	0.856319	0.374006	2.28959	0.0220452	0.446906
RP11-64C12.1	4.00932	1.38354	0.604247	2.2897	0.0220389	0.446906
RP11-684B2.7	5.9425	1.00843	0.440464	2.28946	0.0220524	0.446906
COL5A1	8801.57	-0.985956	0.430702	-2.28918	0.0220688	0.446969
CICP27	21.5659	-0.88379	0.386195	-2.28846	0.0221109	0.447553
KY	64.9914	-0.778305	0.340251	-2.28744	0.0221699	0.448477
PPFIBP1	2512.34	-0.536021	0.234387	-2.28691	0.0222014	0.448723
MRPS18AP1	9.37496	-0.781093	0.341569	-2.28678	0.0222087	0.448723
ARPP21	3.85307	-1.83517	0.802704	-2.28623	0.0222408	0.448832
RP11-196B3.6	8.15397	1.6051	0.702014	2.28642	0.0222296	0.448832
MYH8	7.17021	-1.81297	0.793183	-2.2857	0.022272	0.449181
KRAS	1810.09	-0.483254	0.211445	-2.28548	0.0222848	0.449181
TMEM232	553.218	0.849221	0.371669	2.28488	0.0223197	0.449614
DNMBP	1317.48	-0.607781	0.266065	-2.28433	0.0223523	0.450001
F3	15625.7	0.860535	0.376893	2.28324	0.0224165	0.450002
ARHGEF19	1339.41	0.547553	0.239819	2.28319	0.0224192	0.450002
RAB4B	93.7528	0.725262	0.317631	2.28335	0.0224098	0.450002
RIC3-DT	3.31897	1.90143	0.832514	2.28397	0.0223736	0.450002
RP11-211G23.2	21.7275	-1.13568	0.497383	-2.28331	0.0224121	0.450002
G6PC1	75.2943	2.50924	1.09953	2.2821	0.0224837	0.450759
AF186192.6	5.56019	-1.17969	0.516916	-2.28217	0.0224791	0.450759
RTL6	1905.03	0.496768	0.217733	2.28155	0.0225159	0.451136
HTRA1	1898.24	-0.726729	0.31872	-2.28015	0.0225989	0.452028
METTL11B	3.96946	-1.79418	0.78688	-2.28012	0.0226008	0.452028
RP11-455O6.5	81.0546	-0.808272	0.354472	-2.28021	0.022595	0.452028
LPCAT3	616.839	-0.658249	0.289003	-2.27766	0.022747	0.453067
OAZ3	118.145	0.668722	0.293589	2.27775	0.0227414	0.453067
LRRC20	335.64	-0.614562	0.26975	-2.27826	0.022711	0.453067
AGTR2	4.6732	-1.81628	0.797173	-2.27841	0.0227024	0.453067
NPIPB4	264.139	-0.49074	0.215355	-2.27875	0.0226822	0.453067
RP13-492C18.2	23.9414	2.05261	0.901048	2.27803	0.0227249	0.453067
RP11-1099M24.9	4.37842	-1.49966	0.658272	-2.27817	0.0227165	0.453067
NKX2-3	8.17494	2.61289	1.14765	2.27672	0.0228027	0.453192
RPL3L	11.691	-1.03476	0.45469	-2.27575	0.022861	0.453192
SAR1B	2196.12	-0.548163	0.240859	-2.27587	0.022854	0.453192
CAMTA1	771.138	0.546442	0.24006	2.27627	0.02283	0.453192
AC017074.2	16.127	-0.575036	0.252623	-2.27627	0.0228301	0.453192
RP11-959F10.6	3.87418	2.66922	1.17268	2.27617	0.022836	0.453192
RP11-1H15.4	14.5773	-0.737376	0.323908	-2.2765	0.0228163	0.453192
RP11-354P17.16	4.27143	-1.04982	0.461155	-2.27651	0.0228158	0.453192
AF131216.5	2.64206	-1.43263	0.629595	-2.27548	0.0228772	0.453246
COPB1	4588.43	-0.490489	0.215679	-2.27416	0.0229562	0.454544
RIPOR3	305.543	-0.63704	0.28028	-2.27287	0.0230338	0.455565
GLRB	122.048	-0.654794	0.288138	-2.2725	0.0230561	0.455565
ENTPD4	1975.62	-0.531995	0.234111	-2.27241	0.023062	0.455565
RP11-398B16.2	6.75342	-2.93031	1.2895	-2.27243	0.0230604	0.455565
DIAPH3	423.828	0.619813	0.272886	2.27132	0.0231274	0.456322
MINAR1	122.819	-0.676337	0.297761	-2.27141	0.0231223	0.456322
SGPP1	357.067	-0.637669	0.280878	-2.27027	0.0231909	0.456671
LYPD5	329.994	0.869638	0.383078	2.27013	0.0231994	0.456671
GTSF1	27.1952	-1.32409	0.583194	-2.27042	0.0231824	0.456671
RP11-65E22.2	2.95826	-1.22134	0.537874	-2.27068	0.0231667	0.456671
IL26	4.24273	-1.9423	0.855714	-2.2698	0.0232195	0.456711
CABCOCO1	406.88	0.892819	0.393411	2.26943	0.0232422	0.456711
RP11-21K12.3	6.18195	0.86136	0.379532	2.26953	0.0232361	0.456711
RP11-797A18.5	47.209	-0.556247	0.245164	-2.26888	0.0232755	0.457099
CPXM1	298.173	-0.88244	0.389436	-2.26594	0.023455	0.457344
ACP5	912.004	-0.582274	0.256866	-2.26684	0.0234	0.457344
MIF4GD	466.318	-0.479478	0.211612	-2.26584	0.0234614	0.457344
WDFY4	706.252	-0.75328	0.332526	-2.26532	0.0234928	0.457344
RFC3	442.485	0.457291	0.201753	2.26658	0.0234156	0.457344
MMP10	2863.88	0.843369	0.372173	2.26607	0.0234472	0.457344
ZNF180	371.6	0.472735	0.208769	2.26439	0.0235501	0.457344
AATK	534.005	-0.694436	0.306239	-2.26763	0.023352	0.457344
MCEMP1	22.8665	-0.902398	0.39847	-2.26466	0.0235336	0.457344
EHMT2	2521.21	0.567839	0.250477	2.26703	0.0233884	0.457344
SARNP	43.4086	-0.586199	0.258971	-2.26357	0.0236006	0.457344
PLXNA4	417.606	1.05217	0.464784	2.26378	0.0235878	0.457344
LINC01983	7.91711	0.994658	0.439381	2.26377	0.0235883	0.457344
DNAJC19P5	24.0245	-0.553524	0.244125	-2.26738	0.0233672	0.457344
LINC00427	6.27313	0.993829	0.438233	2.26781	0.0233408	0.457344
AC011330.5	9.54377	-0.705495	0.311491	-2.2649	0.0235188	0.457344
RP11-10L12.2	27.4672	-0.777159	0.343067	-2.26533	0.0234926	0.457344
ABCC6P1	33.1516	0.865428	0.381942	2.26586	0.0234599	0.457344
NUDT19-DT	25.7274	-0.699867	0.309112	-2.26412	0.0235667	0.457344
CTD-2342N23.3	3.45159	-1.33668	0.590026	-2.26545	0.0234851	0.457344
CH17-302M23.1	19.6154	-0.533741	0.235306	-2.26828	0.023312	0.457344
RP13-516M14.8	76.4795	-0.662432	0.292574	-2.26415	0.0235649	0.457344
RP11-406G20.1	10.5846	1.16039	0.511766	2.26743	0.023364	0.457344
CISH	418.333	-0.704216	0.3112	-2.26291	0.0236413	0.457869
ARPC1B	166.732	-0.579672	0.256249	-2.26214	0.0236886	0.458479
MRPL23	477.588	-0.591241	0.261385	-2.26196	0.0237001	0.458479
PTGER4P2	5.62338	-0.944072	0.417411	-2.26173	0.0237139	0.458482
PLPP4	57.1886	-1.34796	0.596055	-2.26147	0.02373	0.458531
KRIT1	256.272	-0.446034	0.197369	-2.2599	0.0238272	0.459637
PTPRJ	2384.11	-0.494507	0.218841	-2.25967	0.0238419	0.459637
ECI2-DT	8.01632	0.852585	0.377277	2.25984	0.0238313	0.459637
U62631.5	11.8634	-1.83265	0.810802	-2.2603	0.0238028	0.459637
BATF	188.283	-0.648246	0.286983	-2.25884	0.0238936	0.460369
MIR9-3HG	166.85	-0.721045	0.319412	-2.25741	0.0239823	0.461814
CABP7	18.5905	0.86801	0.384666	2.25653	0.0240374	0.462129
STAG3L4	301.591	-0.468866	0.207753	-2.25685	0.0240178	0.462129
USP21	1172.2	0.469727	0.208258	2.2555	0.0241017	0.462129
NCKAP5	604.271	0.78647	0.348604	2.25605	0.0240673	0.462129
KLHL33	10.645	-0.976126	0.432796	-2.25539	0.0241086	0.462129
ENSG10010134488.1	4.76597	-0.882563	0.391283	-2.25556	0.0240981	0.462129
ZSWIM7	339.632	0.430529	0.190861	2.25572	0.0240884	0.462129
GSEC	155.017	-0.701713	0.311017	-2.25619	0.0240587	0.462129
AKR7L	33.9395	0.593153	0.263102	2.25445	0.0241676	0.462733
CTC-260E6.3	34.6614	0.903308	0.400671	2.25449	0.0241655	0.462733
AKR1C2	4091.53	-0.798811	0.354522	-2.25321	0.0242462	0.463446
TAB3	1552.79	-0.472874	0.209838	-2.25352	0.0242266	0.463446
BAIAP2	2633.75	-0.510294	0.226466	-2.2533	0.0242405	0.463446
CCDC150	128.863	0.593246	0.263345	2.25273	0.0242763	0.463571
CSMD1	146.49	0.816674	0.362537	2.25267	0.0242803	0.463571
HAPLN3	1516.06	0.696715	0.309321	2.2524	0.0242968	0.463624
FBL	3686.46	0.518848	0.230449	2.25147	0.0243557	0.464452
CLNK	28.5116	-0.79938	0.355128	-2.25096	0.024388	0.464452
PODXL2	932.634	-0.764368	0.339592	-2.25084	0.0243954	0.464452
OR5P1P	3.26537	2.01555	0.895408	2.25098	0.0243867	0.464452
MUSK	15.042	-0.96985	0.431177	-2.24931	0.0244929	0.464958
KCNK7	58.3269	-0.551134	0.245092	-2.24868	0.0245326	0.464958
PSAPL1	82.3772	-0.751378	0.334098	-2.24898	0.0245139	0.464958
EPGN	63.8872	-0.781353	0.347363	-2.24939	0.0244879	0.464958
GOLGA6L3	2.97431	-1.56004	0.69372	-2.2488	0.0245252	0.464958
ZNF567	364.085	0.475124	0.211227	2.24936	0.0244897	0.464958
RP11-519C12.1	20.4709	-0.768033	0.341544	-2.2487	0.0245313	0.464958
RP11-444A22.1	3.81558	1.46415	0.650752	2.24993	0.0244533	0.464958
CYP4F8	55.8228	-2.86028	1.27226	-2.24818	0.0245648	0.465306
MTND1P23	96.865	0.94235	0.419382	2.247	0.02464	0.466469
NINL	885.892	0.567335	0.252516	2.24673	0.0246571	0.46653
PYGM	65.6183	-0.85615	0.381185	-2.24602	0.0247025	0.466901
LRRC14B	34.2471	1.03729	0.461885	2.24578	0.0247184	0.466901
SOWAHA	61.342	0.803678	0.357845	2.24588	0.0247114	0.466901
FLYWCH1	1428.25	-0.550064	0.244979	-2.24535	0.0247455	0.466931
THOC5	1334.01	0.586261	0.261104	2.24532	0.0247477	0.466931
MYO16	37.7564	0.792675	0.353111	2.24483	0.024779	0.467259
ADGRG6	1211.02	-0.528531	0.23548	-2.24448	0.0248016	0.467423
TUBA4A	1509.71	-0.562037	0.250465	-2.24397	0.0248342	0.467693
ADARB1	1357.84	-0.700857	0.312349	-2.24382	0.0248437	0.467693
SERINC3	4496.86	-0.429454	0.191509	-2.24248	0.0249305	0.467975
PRND	30.1134	-1.29113	0.575664	-2.24285	0.0249064	0.467975
IBA57	1107.3	0.618579	0.275821	2.24268	0.0249172	0.467975
DSCR9	20.0622	0.734391	0.327421	2.24296	0.0248996	0.467975
LINC02433	20.0796	-1.28273	0.571975	-2.24264	0.0249203	0.467975
RP1-27K12.4	22.028	-0.816101	0.363957	-2.2423	0.0249422	0.467975
RP13-516M14.2	11.9753	-0.895707	0.39955	-2.24179	0.024975	0.468331
RNU6-455P	3.21063	-1.00654	0.449062	-2.24142	0.0249988	0.468516
RASAL2	2830.04	-0.488656	0.218045	-2.24108	0.0250212	0.468546
LGR6	329.178	0.641259	0.286153	2.24097	0.0250283	0.468546
CYP46A1	41.7274	-0.693937	0.310037	-2.23824	0.0252053	0.469008
USP9Y	430.845	0.869221	0.38815	2.23939	0.0251304	0.469008
NUP210L	56.0323	0.673255	0.300581	2.23985	0.0251009	0.469008
BEAN1	82.5853	-0.551207	0.246191	-2.23894	0.0251601	0.469008
TXNDC2	3.03616	-1.18255	0.528127	-2.23914	0.0251469	0.469008
TRAJ13	6.99541	-1.5258	0.681648	-2.2384	0.0251947	0.469008
GUSBP16	8.6608	-0.959328	0.428414	-2.23926	0.0251392	0.469008
CYCSP29	3.42679	-1.32419	0.591629	-2.23821	0.0252075	0.469008
CTB-162E12.1	2.96363	-3.19939	1.42952	-2.23808	0.0252155	0.469008
LINC02340	10.7306	0.80531	0.35963	2.23927	0.0251382	0.469008
RP11-365P13.6	3.11171	1.0933	0.488111	2.23985	0.0251007	0.469008
RP11-1105G2.6	4.16564	-1.20909	0.540253	-2.23801	0.0252203	0.469008
AP4E1	649.633	-0.421758	0.18876	-2.23435	0.0254598	0.469129
UPK3A	11.2117	-1.43267	0.640988	-2.23509	0.0254114	0.469129
PYROXD2	456.889	-0.507259	0.226976	-2.23485	0.025427	0.469129
HIP1R	2718	-0.405558	0.181376	-2.23601	0.025351	0.469129
SLC27A3	864.31	0.462953	0.207065	2.23579	0.0253656	0.469129
APOA2	47.0471	1.19869	0.536308	2.23508	0.0254124	0.469129
TMC8	439.518	-0.729686	0.326492	-2.23493	0.0254222	0.469129
PIFO	2679.7	0.836406	0.374336	2.23437	0.0254586	0.469129
AC000123.4	27.9524	-0.555468	0.248412	-2.23608	0.0253467	0.469129
RP3-428L16.1	34.2837	-0.90452	0.404687	-2.23511	0.0254102	0.469129
NCKAP5-AS1	17.9057	1.0679	0.477957	2.23429	0.0254638	0.469129
RP11-85B7.2	97.6951	0.612709	0.274201	2.23453	0.0254485	0.469129
CTC-232P5.4	3.63427	-1.04584	0.467964	-2.23488	0.0254254	0.469129
CTD-3030D20.1	4.73107	1.50057	0.671081	2.23604	0.0253491	0.469129
bP-2189O9.2	6.27526	-1.2278	0.549213	-2.23555	0.0253811	0.469129
FAM238C	152.08	0.805278	0.360206	2.2356	0.0253777	0.469129
RP11-57K16.1	9.96779	-0.795602	0.355676	-2.23687	0.0252948	0.469129
TRPM8	67.546	1.14385	0.51208	2.23373	0.025501	0.469556
DNAI3	796.131	0.851615	0.381554	2.23196	0.0256174	0.471337
SPRY1	806.614	-0.516305	0.231337	-2.23184	0.0256257	0.471337
GNAO1	148.445	-0.987116	0.442511	-2.23071	0.0257001	0.472447
LRFN4	894.007	0.538225	0.241353	2.23003	0.0257454	0.472762
TRMT12	558.996	0.410841	0.184222	2.23014	0.0257379	0.472762
POMGNT2	545.908	0.468466	0.210099	2.22974	0.0257645	0.472854
RPL9P3	3.4952	-1.20376	0.539921	-2.22952	0.0257794	0.472871
RP11-574O16.2	5.31962	1.51601	0.680101	2.2291	0.0258074	0.473125
TMEM40	646.44	-0.641951	0.288061	-2.22852	0.0258456	0.473568
POPDC3	21.2599	-1.30517	0.585941	-2.22747	0.0259156	0.473603
CSRP3-AS1	16.3015	-0.67553	0.303265	-2.22752	0.0259123	0.473603
RP11-471B22.2	16.2167	-0.709707	0.318607	-2.22753	0.0259121	0.473603
AC006115.7	23.9906	1.04218	0.46788	2.22744	0.0259179	0.473603
RP11-630D10.2	3.47858	-1.28039	0.574653	-2.22812	0.0258728	0.473603
S100A1	153.697	0.781235	0.350782	2.22713	0.0259387	0.473727
MSLN	5603.14	0.718758	0.322874	2.22613	0.0260058	0.474694
ZNF37A	944.524	0.477085	0.214381	2.22541	0.0260539	0.475048
RP11-136C24.1	9.12487	1.35432	0.608686	2.22499	0.0260817	0.475048
AC068580.6	72.8965	-0.667612	0.300027	-2.22517	0.0260698	0.475048
CTD-2535I10.1	18.8347	-1.63232	0.73347	-2.22548	0.0260493	0.475048
OTC	14.0282	3.40023	1.53042	2.22177	0.0262991	0.47515
CHN2	44.5421	-0.59873	0.26924	-2.22378	0.0261632	0.47515
CA9	244.475	0.825665	0.371626	2.22177	0.0262991	0.47515
REEP5	3597.82	-0.567884	0.255365	-2.22382	0.0261609	0.47515
LRRIQ1	1531.59	0.854072	0.38395	2.22443	0.0261193	0.47515
SLC17A4	7.2008	2.25859	1.01657	2.22178	0.0262981	0.47515
BEND6	48.9637	-0.727039	0.327219	-2.22188	0.0262917	0.47515
CDT1	932.778	0.625471	0.281356	2.22306	0.0262119	0.47515
ZNF251	690.522	0.516468	0.232446	2.22188	0.0262915	0.47515
RP11-69L16.5	11.9111	-0.858495	0.38631	-2.22229	0.0262635	0.47515
RP4-717I23.2	5.68675	0.792605	0.356582	2.22278	0.0262306	0.47515
RP11-281P23.1	57.5973	0.823997	0.370396	2.22464	0.0261055	0.47515
FMNL1-DT	118.568	-0.891981	0.401383	-2.22227	0.0262651	0.47515
RP11-120E11.2	10.6714	-0.499717	0.2248	-2.22294	0.0262199	0.47515
RN7SL3	3014.37	-0.919206	0.413672	-2.22206	0.0262791	0.47515
CLECL1	13.2933	-0.947681	0.426607	-2.22144	0.0263212	0.475294
TOP3A	1660.06	0.492133	0.221632	2.22049	0.0263854	0.475486
SOX12	1065.63	0.560817	0.252569	2.22045	0.0263884	0.475486
RGPD4	15.9535	-0.787409	0.354572	-2.22073	0.0263691	0.475486
RP1-35C21.2	4.03853	-1.67517	0.75433	-2.22073	0.0263691	0.475486
LL22NC01-146D10.5	5.57033	0.71029	0.319923	2.22019	0.0264058	0.475545
GLCCI1-DT	5.60941	-1.08989	0.491007	-2.21971	0.0264388	0.475884
NKAPP1	93.8665	-0.468684	0.211255	-2.21857	0.026516	0.476764
RP5-1044O17.1	2.7639	1.49317	0.673027	2.21859	0.0265149	0.476764
BLK	32.6691	-1.28055	0.577382	-2.21786	0.0265647	0.477007
USH1G	88.2345	-0.616833	0.278087	-2.21813	0.0265458	0.477007
RNA5SP344	2.64123	-1.13381	0.511286	-2.21757	0.0265839	0.477007
RPL23AP25	3.82123	-0.983449	0.443537	-2.21729	0.0266035	0.477007
XIAPP2	24.3717	-0.793166	0.357699	-2.21741	0.0265949	0.477007
RP11-1223D19.5	12.2833	-0.952883	0.429783	-2.21712	0.0266146	0.477007
TMEM256	151.787	-0.456489	0.206015	-2.21581	0.0267046	0.478366
VSX1	3.45407	-1.47986	0.667968	-2.21546	0.0267285	0.478538
HTR7	72.3858	-0.631084	0.284953	-2.2147	0.0267809	0.479222
DHCR24	23315.9	-0.600321	0.271134	-2.21411	0.026821	0.479439
IL12A	37.2613	-0.695193	0.314013	-2.2139	0.0268358	0.479439
FAM216B	2243.77	0.856834	0.387016	2.21395	0.0268323	0.479439
RP11-66D17.14	32.2632	-1.04114	0.470368	-2.21346	0.0268663	0.479728
ASIC2	6.3725	1.28112	0.579087	2.21231	0.0269454	0.48007
CHKA	1013.49	-0.516713	0.233594	-2.21202	0.0269656	0.48007
GRM6	72.4967	0.892211	0.403475	2.21132	0.0270138	0.48007
NPHP4	990.239	0.439322	0.198581	2.21231	0.0269452	0.48007
HOPX	222.155	-0.731973	0.330993	-2.21145	0.027005	0.48007
LSAMP	168.081	0.864117	0.39076	2.21138	0.0270098	0.48007
RP11-326J18.1	2.90288	1.59162	0.719324	2.21265	0.0269215	0.48007
RP11-446F17.3	3.33203	1.37654	0.62236	2.21181	0.0269796	0.48007
AC098614.2	35.5311	0.521387	0.235697	2.2121	0.0269595	0.48007
PPIAP77	5.34649	-1.52101	0.688053	-2.2106	0.0270635	0.480486
RN7SKP96	3.88767	-1.73062	0.782884	-2.21057	0.0270658	0.480486
RP11-708J19.1	46.167	0.461808	0.208937	2.21027	0.0270862	0.480594
GUCY1B1	301.984	-0.648553	0.293631	-2.20873	0.0271932	0.480718
KLK4	8.72238	1.55345	0.703291	2.20883	0.0271863	0.480718
SCN11A	26.9298	0.75509	0.341747	2.2095	0.0271397	0.480718
SFMBT2	935.035	-0.811262	0.367211	-2.20925	0.0271571	0.480718
AC005105.2	3.44801	1.39311	0.630651	2.209	0.0271747	0.480718
RP11-613F22.6	11.304	-0.746665	0.338004	-2.20904	0.0271716	0.480718
RP11-104E19.1	11.0337	-1.19606	0.5414	-2.20919	0.0271612	0.480718
RP5-882C2.2	83.7738	-0.634879	0.287467	-2.20853	0.0272075	0.480718
JOSD1	1898.24	0.445694	0.201856	2.20798	0.0272459	0.481143
ZC3H7B	5149.11	0.499511	0.226261	2.20768	0.0272668	0.48126
RP1-257C22.2	15.8407	0.68478	0.310211	2.20747	0.0272813	0.481265
THPO	17.2781	0.869104	0.39378	2.20708	0.0273085	0.481443
IL4I1	498.434	0.637019	0.28884	2.20544	0.0274236	0.481443
TNNI2	167.789	0.995333	0.451059	2.20666	0.0273379	0.481443
ANKHD1	117.435	-0.509254	0.230946	-2.20507	0.0274489	0.481443
ELAC1	174.933	-0.467216	0.211793	-2.206	0.0273838	0.481443
H2AJ	2399.09	-0.543775	0.246588	-2.20519	0.0274405	0.481443
RP11-498M5.2	5.94226	-1.90615	0.863757	-2.20681	0.0273276	0.481443
KCNIP1-AS1	8.13784	1.44438	0.654934	2.20538	0.0274271	0.481443
CTB-113D17.1	51.2072	-0.857402	0.388664	-2.20603	0.0273822	0.481443
LINC00216	49.4141	-0.616647	0.279589	-2.20555	0.0274157	0.481443
CH17-55D9.1	101.523	0.566581	0.256809	2.20623	0.0273677	0.481443
CD151	6091.17	-0.470924	0.213628	-2.20441	0.0274956	0.481509
ALOX12B	19.7697	-0.892488	0.404823	-2.20464	0.0274794	0.481509
ZNF445	1396.92	0.441401	0.200224	2.20454	0.0274866	0.481509
RPL32P26	5.77186	-1.02988	0.467286	-2.20396	0.0275268	0.481805
PHACTR3	85.1864	-0.58532	0.265703	-2.20291	0.0276009	0.481842
RPS6KB2	1268.59	-0.498881	0.226485	-2.20271	0.0276149	0.481842
CYP51A1P2	10.5041	-0.650346	0.295223	-2.20289	0.0276022	0.481842
ZNF260	1229.27	0.457011	0.207404	2.20349	0.0275603	0.481842
ITPK1-AS1	62.4752	-0.769158	0.349126	-2.2031	0.0275878	0.481842
MICB-DT	53.2887	0.802286	0.364111	2.20341	0.0275659	0.481842
TMEM120A	609.819	-0.510753	0.231908	-2.2024	0.0276371	0.481979
KLK6	448.606	-1.23198	0.559448	-2.20213	0.027656	0.48206
PPA2	1494.72	-0.520878	0.236592	-2.20159	0.0276944	0.48248
SPCS3	2260.92	-0.440221	0.199981	-2.20131	0.0277139	0.482511
CTD-2653D5.1	59.1562	-0.912284	0.414457	-2.20116	0.0277249	0.482511
ALG8	985.502	-0.551515	0.25061	-2.2007	0.0277576	0.482581
NARS1P2	3.7637	-1.97829	0.898888	-2.20082	0.0277491	0.482581
RP5-864I18.1	13.1839	1.4147	0.642973	2.20024	0.0277897	0.48289
NRTN	224.846	0.839377	0.381575	2.19977	0.0278231	0.483064
INSYN2B	121.523	-0.836026	0.380064	-2.1997	0.0278285	0.483064
HSBP1L1	500.963	-0.504256	0.229298	-2.19914	0.0278683	0.483256
CKMT1B	204.322	-0.632845	0.287753	-2.19927	0.0278591	0.483256
AZU1	36.6847	-0.617139	0.28084	-2.19747	0.0279866	0.485058
PIGM	757.935	0.524928	0.238908	2.1972	0.0280064	0.485128
SLAMF6P1	37.552	0.776691	0.353522	2.19701	0.0280195	0.485128
MIR4531	3.53956	1.26154	0.574314	2.1966	0.0280489	0.485388
LINC00491	24.464	0.691428	0.314821	2.19626	0.0280736	0.485564
LINC01561	8.43334	-1.39464	0.635262	-2.19537	0.0281368	0.486408
MEF2C-AS2	24.5516	-0.90424	0.411936	-2.1951	0.0281566	0.486501
MIR3142HG	65.4707	0.771328	0.351469	2.19458	0.0281936	0.486709
RP11-452H21.2	19.7203	-0.955025	0.435185	-2.19453	0.0281976	0.486709
MTATP6P19	6.37415	-1.08285	0.493626	-2.19366	0.0282597	0.487131
LURAP1L-AS1	45.8477	-0.760842	0.346881	-2.19338	0.02828	0.487131
SNORA70.15	5.08787	-0.919408	0.419172	-2.19339	0.0282793	0.487131
CTD-3064M3.7	47.6359	0.925926	0.422077	2.19374	0.0282543	0.487131
DSPP	13.8505	-1.27351	0.581115	-2.19149	0.0284165	0.487237
LY96	62.509	-0.680991	0.310551	-2.19285	0.0283182	0.487237
PKNOX1	705.21	0.366423	0.167201	2.19151	0.028415	0.487237
CCDC116	8.06764	-0.811355	0.370116	-2.19217	0.0283674	0.487237
HACD1	126.294	0.569679	0.259871	2.19216	0.0283677	0.487237
RPS17P13	4.13733	-1.12709	0.51421	-2.19188	0.0283883	0.487237
SLC4A8-AS1	4.62038	-1.12168	0.511575	-2.19261	0.0283357	0.487237
RP11-305F14.1	6.38519	-1.08298	0.494056	-2.19201	0.0283789	0.487237
RP11-83M8.1	22.1041	0.602589	0.274844	2.19248	0.028345	0.487237
HLTF	1024.22	0.443307	0.202441	2.18981	0.0285383	0.487259
TLE6	79.3351	-0.890824	0.406668	-2.19054	0.0284851	0.487259
CLEC18A	30.4748	0.790547	0.361068	2.18947	0.0285626	0.487259
SMARCC1	4836.77	0.468874	0.214125	2.18973	0.0285442	0.487259
ATG12P2	19.3096	-0.870352	0.397412	-2.19005	0.0285205	0.487259
AC118754.4	7.92015	-0.978643	0.446779	-2.19044	0.0284922	0.487259
RP11-4C20.3	14.5434	-0.804263	0.36714	-2.19062	0.0284795	0.487259
CTB-4E7.1	5.23866	-1.65155	0.754156	-2.18993	0.0285293	0.487259
LINC02157	6.9134	-0.822024	0.375188	-2.19096	0.0284544	0.487259
RP5-1159O4.2	18.8019	-0.692953	0.316485	-2.18953	0.0285586	0.487259
RHBDD2	2805.67	-0.533576	0.243782	-2.18875	0.0286151	0.487296
SERTAD4	1113.05	0.621011	0.283764	2.18848	0.028635	0.487296
ENOX1	75.1587	0.749573	0.342514	2.18845	0.0286372	0.487296
ARHGAP20	113.083	-0.712308	0.325383	-2.18914	0.0285869	0.487296
RP11-426C22.6	16.9956	-0.829499	0.378967	-2.18884	0.0286085	0.487296
AFG1L	264.066	-0.476636	0.217869	-2.18771	0.0286905	0.487463
DACT1	201.028	-0.914362	0.417941	-2.18778	0.0286856	0.487463
RP11-20I23.10	14.64	-0.724474	0.331146	-2.18778	0.0286857	0.487463
SLC9A3-AS1	688.313	-0.627917	0.287066	-2.18737	0.0287158	0.487648
RNF31	59.6216	-0.494344	0.226096	-2.18643	0.0287844	0.488072
RNU6-32P	3.54626	-1.02166	0.467241	-2.18658	0.0287734	0.488072
RP4-633O19__A.1	10.8271	0.898004	0.410682	2.18662	0.0287704	0.488072
TNK2-AS1	64.5336	-0.669518	0.306247	-2.18621	0.0288005	0.4881
CDKAL1	1113.17	0.544191	0.249009	2.18543	0.0288573	0.488169
TMEM200C	149.846	0.637026	0.291461	2.18563	0.0288426	0.488169
AC113189.5	173.366	0.500856	0.229151	2.1857	0.0288377	0.488169
IGHJ5	44.9342	-1.66917	0.763797	-2.18536	0.0288626	0.488169
RP11-434D2.13	2.9642	1.46317	0.669612	2.1851	0.0288815	0.488243
STIM1	3573.81	-0.511008	0.233913	-2.18461	0.0289172	0.488356
RP11-345P4.12	33.4761	-0.658144	0.30124	-2.18478	0.028905	0.488356
COL12A1	7040.21	-0.849473	0.388954	-2.18399	0.0289627	0.488695
RNY1P9	5.43961	-0.9683	0.443372	-2.18394	0.0289664	0.488695
ZNF585A	393.844	0.464823	0.212869	2.18361	0.028991	0.488865
LPCAT2	607.517	-0.595508	0.273088	-2.18064	0.0292099	0.48893
NAPA	2420.87	-0.51266	0.235182	-2.17985	0.0292689	0.48893
ZMIZ2	5091.44	0.553405	0.253642	2.18184	0.0291216	0.48893
[truncated: 54,865 more rows]

## Sheet: eTable 5 GO
eTable 5. Gene ontology analysis of transcripts elevated in responders
Overlap Results
Collection(s):	CP
# overlaps shown:	10
# genesets in collections:	3049
# genes in comparison (n):	48
# genes in universe (N):	41014
Gene Set Name	# Genes in Gene Set (K)	Description	# Genes in Overlap (k)	k/K	p-value	FDR q-value
REACTOME_REGULATION_OF_INSULIN_LIKE_GROWTH_FACTOR_IGF_TRANSPORT_AND_UPTAKE_BY_INSULIN_LIKE_GROWTH_FACTOR_BINDING_PROTEINS_IGFBPS	124	Regulation of Insulin-like Growth Factor (IGF) transport and uptake by Insulin-like Growth Factor Binding Proteins (IGFBPs)	4	0.0323	1.4e-05	0.0228
PID_HNF3B_PATHWAY	45	FOXA2 and FOXA3 transcription factor networks	3	0.0667	2.06e-05	0.0228
NABA_MATRISOME	1026	Ensemble of genes encoding extracellular matrix and extracellular matrix-associated proteins	8	0.0078	2.32e-05	0.0228
REACTOME_AMINO_ACID_CONJUGATION	9	Amino Acid conjugation	2	0.2222	4.8e-05	0.0228
REACTOME_CHYLOMICRON_ASSEMBLY	10	Chylomicron assembly	2	0.2	6e-05	0.0228
REACTOME_CHYLOMICRON_REMODELING	10	Chylomicron remodeling	2	0.2	6e-05	0.0228
REACTOME_HDL_REMODELING	10	HDL remodeling	2	0.2	6e-05	0.0228
WP_LIPID_PARTICLES_COMPOSITION	10	Lipid particles composition	2	0.2	6e-05	0.0228
WP_PPAR_SIGNALING_PATHWAY	67	PPAR signaling pathway	3	0.0448	6.84e-05	0.0228
KEGG_PPAR_SIGNALING_PATHWAY	69	PPAR signaling pathway	3	0.0435	7.47e-05	0.0228
Gene/Gene Set Overlap Matrix
Entrez Gene Id	Gene Symbol	Gene Description	REACTOME_REGULATION_OF_INSULIN_LIKE_GROWTH_FACTOR_IGF_TRANSPORT_AND_UPTAKE_BY_INSULIN_LIKE_GROWTH_FACTOR_BINDING_PROTEINS_IGFBPS	PID_HNF3B_PATHWAY	NABA_MATRISOME	REACTOME_AMINO_ACID_CONJUGATION	REACTOME_CHYLOMICRON_ASSEMBLY	REACTOME_CHYLOMICRON_REMODELING	REACTOME_HDL_REMODELING	WP_LIPID_PARTICLES_COMPOSITION	WP_PPAR_SIGNALING_PATHWAY	KEGG_PPAR_SIGNALING_PATHWAY
335	APOA1	apolipoprotein A1 [Source:HGNC Symbol;Acc:HGNC:600]	REACTOME_REGULATION_OF_INSULIN_LIKE_GROWTH_FACTOR_IGF_TRANSPORT_AND_UPTAKE_BY_INSULIN_LIKE_GROWTH_FACTOR_BINDING_PROTEINS_IGFBPS	PID_HNF3B_PATHWAY			REACTOME_CHYLOMICRON_ASSEMBLY	REACTOME_CHYLOMICRON_REMODELING	REACTOME_HDL_REMODELING	WP_LIPID_PARTICLES_COMPOSITION	WP_PPAR_SIGNALING_PATHWAY	KEGG_PPAR_SIGNALING_PATHWAY
5340	PLG	plasminogen [Source:HGNC Symbol;Acc:HGNC:9071]	REACTOME_REGULATION_OF_INSULIN_LIKE_GROWTH_FACTOR_IGF_TRANSPORT_AND_UPTAKE_BY_INSULIN_LIKE_GROWTH_FACTOR_BINDING_PROTEINS_IGFBPS		NABA_MATRISOME
60676	PAPPA2	pappalysin 2 [Source:HGNC Symbol;Acc:HGNC:14615]	REACTOME_REGULATION_OF_INSULIN_LIKE_GROWTH_FACTOR_IGF_TRANSPORT_AND_UPTAKE_BY_INSULIN_LIKE_GROWTH_FACTOR_BINDING_PROTEINS_IGFBPS		NABA_MATRISOME
3481	IGF2	insulin like growth factor 2 [Source:HGNC Symbol;Acc:HGNC:5466]	REACTOME_REGULATION_OF_INSULIN_LIKE_GROWTH_FACTOR_IGF_TRANSPORT_AND_UPTAKE_BY_INSULIN_LIKE_GROWTH_FACTOR_BINDING_PROTEINS_IGFBPS		NABA_MATRISOME
8788	DLK1	delta like non-canonical Notch ligand 1 [Source:HGNC Symbol;Acc:HGNC:2907]		PID_HNF3B_PATHWAY
6898	TAT	tyrosine aminotransferase [Source:HGNC Symbol;Acc:HGNC:11573]		PID_HNF3B_PATHWAY
259	AMBP	alpha-1-microglobulin/bikunin precursor [Source:HGNC Symbol;Acc:HGNC:453]			NABA_MATRISOME
170691	ADAMTS17	ADAM metallopeptidase with thrombospondin type 1 motif 17 [Source:HGNC Symbol;Acc:HGNC:17109]			NABA_MATRISOME
1280	COL2A1	collagen type II alpha 1 chain [Source:HGNC Symbol;Acc:HGNC:2200]			NABA_MATRISOME
84467	FBN3	fibrillin 3 [Source:HGNC Symbol;Acc:HGNC:18794]			NABA_MATRISOME
1463	NCAN	neurocan [Source:HGNC Symbol;Acc:HGNC:2465]			NABA_MATRISOME
123876	ACSM2A	acyl-CoA synthetase medium chain family member 2A [Source:HGNC Symbol;Acc:HGNC:32017]				REACTOME_AMINO_ACID_CONJUGATION
348158	ACSM2B	acyl-CoA synthetase medium chain family member 2B [Source:HGNC Symbol;Acc:HGNC:30931]				REACTOME_AMINO_ACID_CONJUGATION
345	APOC3	apolipoprotein C3 [Source:HGNC Symbol;Acc:HGNC:610]					REACTOME_CHYLOMICRON_ASSEMBLY	REACTOME_CHYLOMICRON_REMODELING	REACTOME_HDL_REMODELING	WP_LIPID_PARTICLES_COMPOSITION	WP_PPAR_SIGNALING_PATHWAY	KEGG_PPAR_SIGNALING_PATHWAY
23305	ACSL6	acyl-CoA synthetase long chain family member 6 [Source:HGNC Symbol;Acc:HGNC:16496]									WP_PPAR_SIGNALING_PATHWAY	KEGG_PPAR_SIGNALING_PATHWAY
2944	GSTM1	glutathione S-transferase mu 1 [Source:HGNC Symbol;Acc:HGNC:4632]
8325	FZD8	frizzled class receptor 8 [Source:HGNC Symbol;Acc:HGNC:4046]
8549	LGR5	leucine rich repeat containing G protein-coupled receptor 5 [Source:HGNC Symbol;Acc:HGNC:4504]
5460	POU5F1	POU class 5 homeobox 1 [Source:HGNC Symbol;Acc:HGNC:9221]
64344	HIF3A	hypoxia inducible factor 3 subunit alpha [Source:HGNC Symbol;Acc:HGNC:15825]
2571	GAD1	glutamate decarboxylase 1 [Source:HGNC Symbol;Acc:HGNC:4092]
9568	GABBR2	gamma-aminobutyric acid type B receptor subunit 2 [Source:HGNC Symbol;Acc:HGNC:4507]
9074	CLDN6	claudin 6 [Source:HGNC Symbol;Acc:HGNC:2048]
57144	PAK5	p21 (RAC1) activated kinase 5 [Source:HGNC Symbol;Acc:HGNC:15916]
56896	DPYSL5	dihydropyrimidinase like 5 [Source:HGNC Symbol;Acc:HGNC:20637]
4916	NTRK3	neurotrophic receptor tyrosine kinase 3 [Source:HGNC Symbol;Acc:HGNC:8033]
64409	GALNT17	polypeptide N-acetylgalactosaminyltransferase 17 [Source:HGNC Symbol;Acc:HGNC:16347]
11136	SLC7A9	solute carrier family 7 member 9 [Source:HGNC Symbol;Acc:HGNC:11067]
363	AQP6	aquaporin 6 [Source:HGNC Symbol;Acc:HGNC:639]
2638	GC	GC vitamin D binding protein [Source:HGNC Symbol;Acc:HGNC:4187]
648791	PPP1R3G	protein phosphatase 1 regulatory subunit 3G [Source:HGNC Symbol;Acc:HGNC:14945]
55753	OGDHL	oxoglutarate dehydrogenase L [Source:HGNC Symbol;Acc:HGNC:25590]
100130889	PSORS1C3	psoriasis susceptibility 1 candidate 3 [Source:HGNC Symbol;Acc:HGNC:17203]
101927653	LINC02388	long intergenic non-protein coding RNA 2388 [Source:HGNC Symbol;Acc:HGNC:53315]
111188141	ERVK9-11	endogenous retrovirus group K9, member 11 [Source:HGNC Symbol;Acc:HGNC:51160]
158376	SPAAR	small regulatory polypeptide of amino acid response [Source:HGNC Symbol;Acc:HGNC:27244]
2310	FOXO3B	forkhead box O3B [Source:HGNC Symbol;Acc:HGNC:3822]
23349	PHF24	PHD finger protein 24 [Source:HGNC Symbol;Acc:HGNC:29180]
254778	VXN	vexin [Source:HGNC Symbol;Acc:HGNC:28498]
257407	C2orf72	chromosome 2 open reading frame 72 [Source:HGNC Symbol;Acc:HGNC:27418]
442197	OR2I1P	olfactory receptor family 2 subfamily I member 1 pseudogene [Source:HGNC Symbol;Acc:HGNC:8258]
51214	IGF2-AS	IGF2 antisense RNA [Source:HGNC Symbol;Acc:HGNC:14062]
645121	CCNI2	cyclin I family member 2 [Source:HGNC Symbol;Acc:HGNC:33869]
646962	HRCT1	histidine rich carboxyl terminus 1 [Source:HGNC Symbol;Acc:HGNC:33872]
729085	GASK1A	golgi associated kinase 1A [Source:HGNC Symbol;Acc:HGNC:24485]
729288	ZNF286B	zinc finger protein 286B (pseudogene) [Source:HGNC Symbol;Acc:HGNC:33241]
73	ACTG1P1	actin gamma 1 pseudogene 1 [Source:HGNC Symbol;Acc:HGNC:146]
84740	AFAP1-AS1	AFAP1 antisense RNA 1 [Source:HGNC Symbol;Acc:HGNC:28141]
